# Supplementary material for: Breed dependent regulatory mechanisms of beneficial and non-beneficial fatty acid profiles in subcutaneous adipose tissue in cattle with divergent feed efficiency
Source: Sci Rep. 2022 Mar 17;12:4612. doi: 10.1038/s41598-022-08572-8 (PMC8931072; doi:10.1038/s41598-022-08572-8)
Supplement: Supplementary file 3 — Supplementary Information 3. [file 41598_2022_8572_MOESM3_ESM.xls]

## Sheet: DE gene
Supplementary Table S1 All differentially expressed genes identified within each breed. Status column indicates up- or down-regulation of a gene in low RFIfat compared to high RFIfat steers.
Angus						Charolais						Kinsella composite
Ensembl ID	log2FC	Gene ID	Gene	Status		Ensembl ID	log2FC	Gene ID	Gene	Status		Ensembl ID	log2FC	Gene ID	Gene	Status
ENSBTAG00000021077	6.32017	282495	BOLA-DQB	Up		ENSBTAG00000033835	5.75118	539462	MPZ	Up		ENSBTAG00000006907	4.25004	407121	NEB	Up
ENSBTAG00000002492	2.98579	615896	SYCP3	Up		ENSBTAG00000017333	3.27584	520296	PRX	Up		ENSBTAG00000001442	2.73992	Not characterized	Not characterized	Up
ENSBTAG00000026070	2.10678	Not characterized	Not characterized	Up		ENSBTAG00000011275	2.36048	523518	SCUBE1	Up		ENSBTAG00000037899	2.4735	281117	DLK1	Up
ENSBTAG00000008734	1.10668	513852	PM20D1	Up		ENSBTAG00000000654	2.29893	526515	ARMC4	Up		ENSBTAG00000026986	2.36448	540561	TTN	Up
ENSBTAG00000033137	-1.00919	531459	PSD3	Down		ENSBTAG00000015441	1.98791	281595	ACTG2	Up		ENSBTAG00000030553	2.3406	Not characterized	Not characterized	Up
ENSBTAG00000017839	-1.02169	536517	TIAM1	Down		ENSBTAG00000005353	1.90204	280765	DES	Up		ENSBTAG00000009421	2.20167	510832	CD1E	Up
ENSBTAG00000010427	-1.0549	539767	RASSF5	Down		ENSBTAG00000008352	1.85929	407146	ART4	Up		ENSBTAG00000024647	2.10246	781004	LOC781004	Up
ENSBTAG00000015366	-1.07771	518004	SFRP4	Down		ENSBTAG00000039520	1.48631	529990	SIRPB1	Up		ENSBTAG00000005910	2.05694	497205	LEPR	Up
ENSBTAG00000019892	-1.0966	281220	HAS2	Down		ENSBTAG00000012721	1.47428	506001	HOGA1	Up		ENSBTAG00000019385	2.00353	109566981	SCN3A	Up
ENSBTAG00000045902	-1.10982	535137	EPHB2	Down		ENSBTAG00000014614	1.46404	515610	ACTA2	Up		ENSBTAG00000019716	1.9924	280828	CXCL8	Up
ENSBTAG00000008380	-1.15036	523755	ITGA11	Down		ENSBTAG00000045895	1.38187	512796	NFASC	Up		ENSBTAG00000004694	1.93061	282656	RPGRIP1	Up
ENSBTAG00000046193	-1.17179	Not characterized	Not characterized	Down		ENSBTAG00000002985	1.35382	407176	KCNMB1	Up		ENSBTAG00000017895	1.91069	514833	CLEC10A	Up
ENSBTAG00000026768	-1.18124	280707	TH	Down		ENSBTAG00000014575	1.27757	511602	COL4A5	Up		ENSBTAG00000010724	1.85697	783417	LOC783417	Up
ENSBTAG00000001788	-1.20315	509732	PDPN	Down		ENSBTAG00000017540	1.23394	540918	FAM13C	Up		ENSBTAG00000016794	1.79277	540841	SLC10A6	Up
ENSBTAG00000002092	-1.21299	507058	PI16	Down		ENSBTAG00000011424	1.17361	497015	TPM2	Up		ENSBTAG00000045710	1.71897	Not characterized	Not characterized	Up
ENSBTAG00000021581	-1.26339	785433	FHOD3	Down		ENSBTAG00000020661	1.02673	535379	ABCA1	Up		ENSBTAG00000019378	1.70521	514211	KIAA1755	Up
ENSBTAG00000006694	-1.2636	511771	CXCL14	Down		ENSBTAG00000007129	1.02489	281918	MRVI1	Up		ENSBTAG00000011336	1.65499	531410	OTOGL	Up
ENSBTAG00000005947	-1.27871	281408	PLAU	Down		ENSBTAG00000034435	-1.01069	789390	NKD2	Down		ENSBTAG00000010978	1.65365	515324	PROX1	Up
ENSBTAG00000009331	-1.31694	100298265	CPAMD8	Down		ENSBTAG00000018810	-1.05613	338092	THBS2	Down		ENSBTAG00000047514	1.62566	616618	LOC616618	Up
ENSBTAG00000012312	-1.37574	783965	ROR1	Down		ENSBTAG00000007075	-1.06312	616942	LOC616942	Down		ENSBTAG00000040358	1.62349	789970	ZNF17	Up
ENSBTAG00000014538	-1.39184	531339	HPCAL4	Down		ENSBTAG00000014064	-1.14673	404193	FGFR2	Down		ENSBTAG00000007553	1.62174	508960	KCNA5	Up
ENSBTAG00000026119	-1.39835	Not characterized	Not characterized	Down		ENSBTAG00000006860	-1.22052	530237	VWA2	Down		ENSBTAG00000000477	1.61672	444870	TLR5	Up
ENSBTAG00000014162	-1.41927	512583	ACKR2	Down		ENSBTAG00000013210	-1.29636	286806	ADAMTS4	Down		ENSBTAG00000039995	1.59837	280816	CFH	Up
ENSBTAG00000004377	-1.42961	533145	PHLDB3	Down		ENSBTAG00000002046	-1.32787	615757	COX8B	Down		ENSBTAG00000033166	1.58762	Not characterized	Not characterized	Up
ENSBTAG00000015362	-1.45077	540595	BMP7	Down		ENSBTAG00000017969	-1.3764	280741	CA4	Down		ENSBTAG00000023007	1.58628	531152	LOC531152	Up
ENSBTAG00000002215	-1.4656	530101	GFPT2	Down		ENSBTAG00000000396	-1.46062	281402	PIM1	Down		ENSBTAG00000005052	1.56813	511942	GLP2R	Up
ENSBTAG00000000964	-1.47763	517126	FCRL5	Down		ENSBTAG00000005947	-1.51366	281408	PLAU	Down		ENSBTAG00000016729	1.5354	781505	KCNT2	Up
ENSBTAG00000047613	-1.48843	100336523	HTRA3	Down		ENSBTAG00000012071	-1.60817	509121	ASGR1	Down		ENSBTAG00000020141	1.51007	508018	FREM1	Up
ENSBTAG00000007239	-1.50549	493710	TNFAIP6	Down		ENSBTAG00000011236	-1.72592	539960	STX11	Down		ENSBTAG00000031454	1.44608	504538	PRSS42	Up
ENSBTAG00000007325	-1.5356	281545	TPSB2	Down		ENSBTAG00000020076	-1.73597	317650	CAMP	Down		ENSBTAG00000003047	1.44592	540403	LOC540403	Up
ENSBTAG00000008097	-1.60021	493729	WNT2	Down		ENSBTAG00000043969	-1.83925	538163	CALN1	Down		ENSBTAG00000003601	1.43783	504576	ZMAT1	Up
ENSBTAG00000000576	-1.62923	100299135	ADGRG2	Down		ENSBTAG00000018185	-2.08905	535831	ASB4	Down		ENSBTAG00000010634	1.4114	519500	NDNF	Up
ENSBTAG00000012074	-1.69322	317776	MYB	Down		ENSBTAG00000045751	-2.32251	100337053	LOC100337053	Down		ENSBTAG00000046901	1.40668	Not characterized	Not characterized	Up
ENSBTAG00000033386	-1.78286	508945	TEX26	Down		ENSBTAG00000011932	-2.40665	280867	PRG4	Down		ENSBTAG00000007615	1.39549	526697	CNTN3	Up
ENSBTAG00000046158	-1.79082	514076	CFB	Down		ENSBTAG00000001219	-2.41202	404057	IGHM	Down		ENSBTAG00000027899	1.37756	505479	LOC505479	Up
ENSBTAG00000002758	-1.81097	281529	THBD	Down		ENSBTAG00000003408	-2.48101	Not characterized	Not characterized	Down		ENSBTAG00000026247	1.36269	Not characterized	Not characterized	Up
ENSBTAG00000008942	-1.87284	540756	NGEF	Down		ENSBTAG00000047947	-3.06896	787344	ATG10	Down		ENSBTAG00000019417	1.33555	767841	ARMCX2	Up
ENSBTAG00000039509	-1.87945	516026	GPRC5A	Down		ENSBTAG00000009639	-3.2849	514201	SMPD3	Down		ENSBTAG00000007273	1.32262	280705	TF	Up
ENSBTAG00000006538	-1.90861	286767	PTHLH	Down		ENSBTAG00000047501	-6.63702	100498831	MIR2887-2	Down		ENSBTAG00000020602	1.30687	506281	IDO1	Up
ENSBTAG00000009911	-1.91603	515950	HDC	Down								ENSBTAG00000002655	1.30149	514564	ZWINT	Up
ENSBTAG00000017427	-2.24053	616777	FAM180A	Down								ENSBTAG00000017174	1.30091	535956	SCN11A	Up
ENSBTAG00000009639	-2.4006	514201	SMPD3	Down								ENSBTAG00000001293	1.26708	100300968	MAATS1	Up
ENSBTAG00000013256	-2.46174	520189	LGR5	Down								ENSBTAG00000003658	1.25045	281450	RELN	Up
ENSBTAG00000020097	-2.68637	509485	PERP	Down								ENSBTAG00000019907	1.24581	100849076	WNK4	Up
ENSBTAG00000005305	-3.01293	280881	NTS	Down								ENSBTAG00000025942	1.24093	512259	HPGD	Up
ENSBTAG00000008495	-3.27416	784163	AP3B2	Down								ENSBTAG00000021668	1.23408	521222	METTL4	Up
												ENSBTAG00000014069	1.23009	507367	PDK4	Up
												ENSBTAG00000037988	1.22031	518176	ZSCAN31	Up
												ENSBTAG00000008240	1.21009	618078	GALNT15	Up
												ENSBTAG00000018960	1.20372	Not characterized	Not characterized	Up
												ENSBTAG00000003089	1.20128	533687	RHPN2	Up
												ENSBTAG00000016644	1.18382	525695	LVRN	Up
												ENSBTAG00000031166	1.16892	100139725	ZDBF2	Up
												ENSBTAG00000014284	1.14056	510218	ALPK2	Up
												ENSBTAG00000016220	1.13807	786606	WIPF3	Up
												ENSBTAG00000006155	1.11928	515976	CCRL2	Up
												ENSBTAG00000000561	1.11485	512405	OCLN	Up
												ENSBTAG00000013001	1.11474	784914	ZNF84	Up
												ENSBTAG00000003015	1.10005	538226	SESN1	Up
												ENSBTAG00000008943	1.0959	768084	ZSCAN12	Up
												ENSBTAG00000018994	1.08851	507215	TNFSF10	Up
												ENSBTAG00000042711	1.08637	Not characterized	Not characterized	Up
												ENSBTAG00000006307	1.07563	527592	HSD17B11	Up
												ENSBTAG00000011224	1.07242	521378	CITED2	Up
												ENSBTAG00000005244	1.06388	101903585	RASL11A	Up
												ENSBTAG00000000877	1.05296	530461	ETFBKMT	Up
												ENSBTAG00000005219	1.04719	526880	KLHL4	Up
												ENSBTAG00000011187	1.0306	282605	FAM13A	Up
												ENSBTAG00000018253	1.02745	338070	CHRNA1	Up
												ENSBTAG00000033267	1.02477	534587	LIN9	Up
												ENSBTAG00000015829	1.01415	512304	ENPP5	Up
												ENSBTAG00000019337	1.01085	536380	ACVR1C	Up
												ENSBTAG00000020578	1.00506	519857	PRDM6	Up
												ENSBTAG00000010091	1.00349	519014	ARL6	Up
												ENSBTAG00000004305	-1.00028	282035	RGS16	Down
												ENSBTAG00000011815	-1.01001	615492	SMG9	Down
												ENSBTAG00000038055	-1.01111	519163	KLF16	Down
												ENSBTAG00000047609	-1.0116	Not characterized	Not characterized	Down
												ENSBTAG00000046547	-1.01219	100336584	CIDEA	Down
												ENSBTAG00000006347	-1.01573	510315	UTP4	Down
												ENSBTAG00000007619	-1.02305	617640	PUSL1	Down
												ENSBTAG00000007895	-1.02378	514255	SLC20A1	Down
												ENSBTAG00000018936	-1.02818	615906	LSS	Down
												ENSBTAG00000008528	-1.03493	282476	Slc25a1	Down
												ENSBTAG00000003986	-1.03707	538485	CXXC5	Down
												ENSBTAG00000001229	-1.04713	504371	SLC25A22	Down
												ENSBTAG00000010493	-1.06013	539321	SERTAD1	Down
												ENSBTAG00000012534	-1.06321	525371	BEND3	Down
												ENSBTAG00000018577	-1.06803	539465	SLC7A1	Down
												ENSBTAG00000017219	-1.08483	507418	DDX51	Down
												ENSBTAG00000000448	-1.08553	534090	BDH1	Down
												ENSBTAG00000025274	-1.11037	539149	TUBB4B	Down
												ENSBTAG00000014486	-1.112	530703	ATP12A	Down
												ENSBTAG00000000317	-1.1165	524806	MAPK8IP1	Down
												ENSBTAG00000015821	-1.11967	519803	AMPD3	Down
												ENSBTAG00000007402	-1.12208	613974	ZFAND2A	Down
												ENSBTAG00000004510	-1.13321	614603	SARDH	Down
												ENSBTAG00000007884	-1.14012	539361	SREBF1	Down
												ENSBTAG00000047975	-1.14111	Not characterized	Not characterized	Down
												ENSBTAG00000006609	-1.14201	516303	ERRFI1	Down
												ENSBTAG00000007427	-1.14519	513279	PPRC1	Down
												ENSBTAG00000003018	-1.14723	515367	FSTL3	Down
												ENSBTAG00000046337	-1.16055	534206	TUBB6	Down
												ENSBTAG00000005678	-1.16336	505842	AACS	Down
												ENSBTAG00000042631	-1.17202	692201	SNORD86	Down
												ENSBTAG00000010180	-1.17307	514623	URB2	Down
												ENSBTAG00000007166	-1.17346	510260	CAMKK1	Down
												ENSBTAG00000006910	-1.1767	767970	ASRGL1	Down
												ENSBTAG00000015127	-1.18963	508133	SDC4	Down
												ENSBTAG00000000817	-1.19077	518435	SYNJ2	Down
												ENSBTAG00000009996	-1.19262	510442	DOT1L	Down
												ENSBTAG00000001618	-1.20375	516866	ALPK3	Down
												ENSBTAG00000009226	-1.21231	100300124	SCUBE3	Down
												ENSBTAG00000000670	-1.21265	614025	RRP9	Down
												ENSBTAG00000011912	-1.21762	527786	SLC25A25	Down
												ENSBTAG00000012745	-1.22419	522370	PPAN	Down
												ENSBTAG00000016319	-1.22757	515356	CYB5D2	Down
												ENSBTAG00000019788	-1.23221	526771	TEAD4	Down
												ENSBTAG00000005069	-1.23372	282384	TM7SF2	Down
												ENSBTAG00000013745	-1.25025	281873	ITGA5	Down
												ENSBTAG00000013036	-1.25622	538763	YDJC	Down
												ENSBTAG00000012489	-1.25993	536930	TMEM266	Down
												ENSBTAG00000004787	-1.27297	534297	METRNL	Down
												ENSBTAG00000040559	-1.30094	521868	PTPRH	Down
												ENSBTAG00000005498	-1.31471	526535	SQLE	Down
												ENSBTAG00000002464	-1.34973	514590	PLCH2	Down
												ENSBTAG00000012991	-1.35081	518308	PRUNE2	Down
												ENSBTAG00000021033	-1.36101	517909	SGK2	Down
												ENSBTAG00000016740	-1.36355	511135	ACLY	Down
												ENSBTAG00000009639	-1.36742	514201	SMPD3	Down
												ENSBTAG00000002385	-1.37326	523783	SLC35E4	Down
												ENSBTAG00000021696	-1.38607	281041	CCIN	Down
												ENSBTAG00000039509	-1.39826	516026	GPRC5A	Down
												ENSBTAG00000043414	-1.40399	Not characterized	Not characterized	Down
												ENSBTAG00000038584	-1.4224	507002	OLFM1	Down
												ENSBTAG00000011112	-1.44421	782166	KCNK5	Down
												ENSBTAG00000015402	-1.45492	508204	GREB1	Down
												ENSBTAG00000014465	-1.4641	281375	SERPINE1	Down
												ENSBTAG00000010991	-1.48719	280948	TTR	Down
												ENSBTAG00000004010	-1.50373	282647	PAPPA	Down
												ENSBTAG00000020250	-1.5052	511439	SLC28A1	Down
												ENSBTAG00000021177	-1.51586	510214	ADAMTS14	Down
												ENSBTAG00000039453	-1.5191	100847773	ZNF324	Down
												ENSBTAG00000018270	-1.53475	530401	NFATC2	Down
												ENSBTAG00000013134	-1.5411	282880	SOST	Down
												ENSBTAG00000012212	-1.54555	540868	CYP26B1	Down
												ENSBTAG00000018020	-1.54668	281794	GNAT1	Down
												ENSBTAG00000021568	-1.56266	787487	VWCE	Down
												ENSBTAG00000008428	-1.57475	515029	UPP1	Down
												ENSBTAG00000047766	-1.583	507436	G0S2	Down
												ENSBTAG00000013054	-1.6108	512633	MFSD2A	Down
												ENSBTAG00000009617	-1.62316	282356	SLC2A1	Down
												ENSBTAG00000008778	-1.62882	523460	CHST13	Down
												ENSBTAG00000004206	-1.63398	615203	LRRC55	Down
												ENSBTAG00000012314	-1.6526	281276	LDLR	Down
												ENSBTAG00000020966	-1.66485	522085	ALX3	Down
												ENSBTAG00000011079	-1.67628	516719	C18H19orf48	Down
												ENSBTAG00000017661	-1.69451	534475	RFX2	Down
												ENSBTAG00000016388	-1.73364	507969	SLCO4A1	Down
												ENSBTAG00000033386	-1.73486	508945	TEX26	Down
												ENSBTAG00000031647	-1.74203	514663	LRG1	Down
												ENSBTAG00000012082	-1.74576	617439	TNFRSF12A	Down
												ENSBTAG00000007946	-1.76125	509102	PIPOX	Down
												ENSBTAG00000008100	-1.80857	767832	GOLGA7B	Down
												ENSBTAG00000038067	-1.81295	404071	MT1A	Down
												ENSBTAG00000017632	-1.82091	614749	AEN	Down
												ENSBTAG00000020742	-1.83875	521364	FZD9	Down
												ENSBTAG00000011741	-1.85888	613849	COL13A1	Down
												ENSBTAG00000047902	-1.86297	508495	ULBP3	Down
												ENSBTAG00000002680	-1.91352	506723	TMEM132E	Down
												ENSBTAG00000017672	-2.12155	282820	HAS1	Down
												ENSBTAG00000025233	-2.14069	785529	CBARP	Down
												ENSBTAG00000021639	-2.23353	519403	ARC	Down
												ENSBTAG00000044208	-2.28113	540380	DUSP4	Down
												ENSBTAG00000016234	-2.34816	785698	DUOX2	Down
												ENSBTAG00000016239	-2.39393	514414	DUOXA2	Down
												ENSBTAG00000006194	-3.30514	531389	FOSL1	Down
