# Supplementary material for: Breed dependent regulatory mechanisms of beneficial and non-beneficial fatty acid profiles in subcutaneous adipose tissue in cattle with divergent feed efficiency
Source: Sci Rep. 2022 Mar 17;12:4612. doi: 10.1038/s41598-022-08572-8 (PMC8931072; doi:10.1038/s41598-022-08572-8)
Supplement: Supplementary file 4 — Supplementary Information 4. [file 41598_2022_8572_MOESM4_ESM.xls]

## Sheet: DAVID-Enrichment
Supplementary Table S2 All differentially expressed genes enriched using DAVID within each breed. Results with p value less than 0.1 are presented.
Category	GO Terms	p value	Fold Enrichment	Genes	Count
DE genes (46) in Angus
15 terms were not clustered.
GOTERM_BP_DIRECT	GO:0090263~positive regulation of canonical Wnt signaling pathway	0.0079151	21.6677	WNT2, LGR5, SFRP4	3
GOTERM_CC_DIRECT	GO:0005615~extracellular space	0.0103808	3.5601	WNT2, PTHLH, PM20D1, SFRP4, PLAU, CPAMD8, BMP7	7
GOTERM_CC_DIRECT	GO:0009986~cell surface	0.0282972	5.82116	ADGRG2, THBD, SFRP4, PLAU	4
GOTERM_MF_DIRECT	GO:0004252~serine-type endopeptidase activity	0.0499784	8.07669	CFB, PLAU, TPSB2	3
GOTERM_BP_DIRECT	GO:0006508~proteolysis	0.0616989	7.1813	PM20D1, CFB, PLAU	3
DE gene (39) in Charolais
10 terms were not clustered.
GOTERM_MF_DIRECT	GO:0005509~calcium ion binding	0.0764947	3.82224	CALN1, THBS2, VWA2, SCUBE1	4
DE gene (177) in Kinsella composite
Annotation Cluster 1	Enrichment Score: 0.317
GOTERM_BP_DIRECT	GO:0006412~translation	0.454163	1.94449	SLC25A22, Slc25a1, SLC25A25	3
GOTERM_CC_DIRECT	GO:0005743~mitochondrial inner membrane	0.456119	1.59244	SLC25A22, PDK4, Slc25a1, SLC25A25	4
GOTERM_MF_DIRECT	GO:0003735~structural constituent of ribosome	0.539214	1.65452	SLC25A22, Slc25a1, SLC25A25	3
61 terms were not clustered.
GOTERM_BP_DIRECT	GO:2001238~positive regulation of extrinsic apoptotic signaling pathway	0.0147655	15.9263	TNFRSF12A, TNFSF10, G0S2	3
GOTERM_MF_DIRECT	GO:0005249~voltage-gated potassium channel activity	0.0391159	9.47997	KCNK5, KCNT2, KCNA5	3
GOTERM_CC_DIRECT	GO:0016323~basolateral plasma membrane	0.0541185	4.64992	LDLR, ATP12A, HPGD, SLC2A1	4
GOTERM_CC_DIRECT	GO:0009986~cell surface	0.0652253	2.45101	LDLR, ITGA5, CHRNA1, TNFRSF12A, SDC4, FZD9, SCUBE3	7
GOTERM_CC_DIRECT	GO:0005811~lipid particle	0.065588	7.11723	LSS, CIDEA, HSD17B11	3
GOTERM_MF_DIRECT	GO:0020037~heme binding	0.0818501	3.89732	DUOX2, IDO1, CYP26B1, CYB5D2	4
GOTERM_CC_DIRECT	GO:0043231~intracellular membrane-bounded organelle	0.0965962	3.63275	GPRC5A, ATP12A, PUSL1, HSD17B11	4
GOTERM_BP_DIRECT	GO:0002244~hematopoietic progenitor cell differentiation	0.0996574	5.57419	FSTL3, SMPD3, CITED2	3
