# Supplementary material for: Breed dependent regulatory mechanisms of beneficial and non-beneficial fatty acid profiles in subcutaneous adipose tissue in cattle with divergent feed efficiency
Source: Sci Rep. 2022 Mar 17;12:4612. doi: 10.1038/s41598-022-08572-8 (PMC8931072; doi:10.1038/s41598-022-08572-8)
Supplement: Supplementary file 5 — Supplementary Information 5. [file 41598_2022_8572_MOESM5_ESM.xls]

## Sheet: IPA-Functions
Supplementary Table S3 GO term enrichment results of all differentially expressed genes using IPA within each breed. Results with z-score more than 2 (increased) or less than -2 (decreased) are presented.
Breed	Categories	Functions Annotation	p value	Predicted Activation State	z-score	Genes	# Molecules
Angus	Organismal Survival	Organismal death	0.000248	Increased	3.527	BMP7,CFB,CXCL14,EPHB2,HAS2,ITGA11,MYB,PDPN,PERP,PLAU,PTHLH,ROR1,SFRP4,SYCP3,TH,THBD,WNT2	17
Angus	Organismal Survival	Morbidity or mortality	8.07e-05	Increased	3.285	BMP7,CFB,CXCL14,EPHB2,HAS2,ITGA11,MYB,PDPN,PERP,PLAU,PTHLH,RASSF5,ROR1,SFRP4,SYCP3,TH,THBD,WNT2	18
Angus	Organismal Survival	Perinatal death	0.00461	Increased	2.421	BMP7,CXCL14,PDPN,PTHLH,TH,WNT2	6
Angus	Organismal Injury and Abnormalities	Edema	0.00252	Increased	2	HAS2,PDPN,PLAU,ROR1,TNFAIP6	5
Angus	Cell Signaling, Molecular Transport, Vitamin and Mineral Metabolism	Quantity of Ca2+	0.00357	Decreased	-2.143	ACKR2,NTS,PLAU,PTHLH,TPSAB1/TPSB2	5
Angus	Cellular Development, Cellular Growth and Proliferation	Cell proliferation of breast cancer cell lines	0.00155	Decreased	-2.168	BMP7,HAS2,MYB,PLAU,PTHLH,SMPD3	6
Angus	Carbohydrate Metabolism	Metabolism of carbohydrate	0.00124	Decreased	-2.173	BMP7,GFPT2,HAS2,NTS,PLAU,THBD,TNFAIP6	7
Angus	Carbohydrate Metabolism	Synthesis of carbohydrate	0.000751	Decreased	-2.191	BMP7,HAS2,NTS,PLAU,THBD,TNFAIP6	6
Angus	Cellular Movement	Cell movement of tumor cell lines	8.13e-06	Decreased	-2.182	BMP7,CXCL14,EPHB2,HAS2,MYB,PDPN,PLAU,PTHLH,ROR1,SFRP4,THBD,TIAM1	12
Angus	Cellular Movement	Invasion of breast cancer cell lines	0.000754	Decreased	-2.183	HAS2,MYB,PLAU,ROR1,TIAM1	5
Angus	Cellular Movement	Migration of tumor cell lines	0.00129	Decreased	-2.235	EPHB2,HAS2,PDPN,PLAU,PTHLH,ROR1,SFRP4,TIAM1	8
Angus	Cellular Movement	Migration of cells	6.16e-07	Decreased	-3.475	ACKR2,BMP7,CFB,CXCL14,EPHB2,HAS2,HDC,MYB,NTS,PDPN,PLAU,PTHLH,RASSF5,ROR1,SFRP4,THBD,TIAM1,TNFAIP6,TPSAB1/TPSB2	19
Angus	Cellular Movement	Cell movement	8.41e-07	Decreased	-3.747	ACKR2,BMP7,CFB,CXCL14,EPHB2,HAS2,HDC,ITGA11,MYB,NTS,PDPN,PLAU,PTHLH,RASSF5,ROR1,SFRP4,THBD,TIAM1,TNFAIP6,TPSAB1/TPSB2	20
Angus	Cell-To-Cell Signaling and Interaction	Aggregation of cells	0.00019	Decreased	-2.183	BMP7,HDC,PDPN,PTHLH,THBD,WNT2	6
Angus	Molecular Transport	Quantity of metal	0.0018	Decreased	-2.348	ACKR2,AP3B2,NTS,PLAU,PTHLH,TPSAB1/TPSB2	6
Angus	Cellular Movement, Hematological System Development and Function, Immune Cell Trafficking	Cell movement of leukocytes	7.88e-06	Decreased	-2.571	ACKR2,CFB,CXCL14,HDC,MYB,PDPN,PLAU,RASSF5,THBD,TIAM1,TPSAB1/TPSB2	11
Angus	Cellular Assembly and Organization, Cellular Function and Maintenance	Microtubule dynamics	0.00179	Decreased	-2.706	BMP7,EPHB2,HAS2,MYB,NTS,PDPN,PLAU,ROR1,THBD,TIAM1	10
Angus	Cellular Assembly and Organization, Cellular Function and Maintenance	Organization of cytoskeleton	0.00179	Decreased	-2.861	BMP7,EPHB2,HAS2,MYB,NTS,PDPN,PLAU,RASSF5,ROR1,THBD,TIAM1	11
Angus	Organismal Development	Size of body	0.00229	Decreased	-2.781	BMP7,CXCL14,ITGA11,PLAU,SFRP4,SMPD3,TH,WNT2	8
Charolais	Infectious Diseases	Infection of mammalia	0.000472	Increased	2.19	ASGR1,CAMP,IGHM,PLAU,STX11	5
Kinsella composite	Energy Production	Consumption of oxygen	0.00362	Increased	2.449	ETFBKMT,G0S2,LEPR,SERPINE1,SLC25A25,SLC2A1	6
Kinsella composite	Cell Death and Survival, Embryonic Development	Apoptosis of embryonic cells	0.00111	Increased	2.236	ACVR1C,ALX3,DOT1L,ITGA5,SLC2A1	5
Kinsella composite	Endocrine System Development and Function, Molecular Transport, Small Molecule Biochemistry	Concentration of hormone	0.00482	Decreased	-2.146	DUOXA2,FSTL3,LDLR,LEPR,PDK4,SMPD3,TLR5,TNFRSF12A,TTR,WNK4	10
Kinsella composite	Connective Tissue Development and Function, Tissue Morphology	Quantity of connective tissue	2.47e-06	Decreased	-2.298	CIDEA,CLEC10A,CXCL8,DLK1,FSTL3,FZD9,G0S2,LDLR,LEPR,MFSD2A,NFATC2,PDK4,SERPINE1,SLC20A1,SLC25A25,SLC7A1,SOST,SREBF1,TLR5,TNFSF10	20
Kinsella composite	Lipid Metabolism, Molecular Transport, Small Molecule Biochemistry	Concentration of triacylglycerol	0.000267	Decreased	-2.319	ACLY,CIDEA,DLK1,G0S2,LDLR,LEPR,MFSD2A,PDK4,SERPINE1,SREBF1,TLR5	11
Kinsella composite	Nutritional Disease	Obesity	1.66e-05	Decreased	-2.531	CCRL2,CHRNA1,CIDEA,CXCL8,DLK1,G0S2,LDLR,LEPR,MFSD2A,PDK4,PROX1,SCN11A,SCN3A,SERPINE1,SLC25A25,SREBF1,TLR5	17
