# Supplementary material for: Breed dependent regulatory mechanisms of beneficial and non-beneficial fatty acid profiles in subcutaneous adipose tissue in cattle with divergent feed efficiency
Source: Sci Rep. 2022 Mar 17;12:4612. doi: 10.1038/s41598-022-08572-8 (PMC8931072; doi:10.1038/s41598-022-08572-8)
Supplement: Supplementary file 6 — Supplementary Information 6. [file 41598_2022_8572_MOESM6_ESM.xls]

## Sheet: IPA-Upstream Analysis
Supplementary Table S4. Upstream analysis of all differentially expressed genes using IPA within each breed. Results with z-score more than 2 (activated) or less than -2 (inhibited) are presented.
Breed	Upstream Regulator	Molecule Type	Predicted Activation State	z-score	p value of overlap	Target molecules in dataset
Angus	miR-4640-5p (and other miRNAs w/seed GGGCCAG)	mature microrna	Activated	2.236	0.00358	ACKR2,FAM180A,HPCAL4,PDPN,RASSF5
Angus	LY294002	chemical - kinase inhibitor	Activated	2.166	0.00288	HAS2,MYB,NTS,PLAU,THBD
Angus	OSM	cytokine	Inhibited	-2	0.0197	ACKR2,EPHB2,PDPN,PLAU
Angus	camptothecin	chemical drug	Inhibited	-2	0.0299	MYB,PERP,THBD,TNFAIP6
Angus	AGT	growth factor	Inhibited	-2.177	0.000219	HAS2,MYB,PLAU,PTHLH,TH,THBD
Angus	NFkB (complex)	complex	Inhibited	-2.2	0.0071	CFB,GFPT2,HAS2,PLAU,TNFAIP6
Angus	Vegf	group	Inhibited	-2.207	0.00286	BMP7,HDC,PLAU,PTHLH,THBD
Angus	prostaglandin E2	chemical - endogenous mammalian	Inhibited	-2.213	0.000301	HAS2,HDC,PLAU,THBD,TNFAIP6
Angus	TGFB1	growth factor	Inhibited	-2.342	1.07e-08	ACKR2,ADGRG2,BMP7,CFB,EPHB2,GFPT2,GPRC5A,HAS2,ITGA11,MYB,PDPN,PLAU,PTHLH,ROR1,THBD,TNFAIP6,TPSAB1/TPSB2
Angus	EGF	growth factor	Inhibited	-2.377	0.000416	CXCL14,HAS2,PDPN,PLAU,PTHLH,TH
Angus	phorbol myristate acetate	chemical drug	Inhibited	-2.393	0.000211	BMP7,GPRC5A,HAS2,HDC,NTS,PDPN,PLAU,TH,TNFAIP6
Charolais	U0126	chemical - kinase inhibitor	Activated	2.412	5.94e-07	ACTA2,ADAMTS4,CAMP,DES,FGFR2,IGHM,PLAU,TPM2
Charolais	Lh	complex	Inhibited	-2	0.000564	ACTA2,ACTG2,THBS2,TPM2
Charolais	miR-3918 (miRNAs w/seed CAGGGCC)	mature microrna	Inhibited	-2	0.00261	MRVI1,NFASC,PRX,TPM2
Charolais	miR-1343-5p (and other miRNAs w/seed GGGGAGC)	mature microrna	Inhibited	-2	0.00697	KCNMB1,MRVI1,NFASC,PRX
Charolais	miR-4723-5p (and other miRNAs w/seed GGGGGAG)	mature microrna	Inhibited	-2	0.0755	MPZ,MRVI1,NFASC,PRX
Charolais	IFNG	cytokine	Inhibited	-2.195	0.0145	ABCA1,ACTA2,PIM1,PLAU,SCUBE1,STX11
Charolais	miR-491-5p (and other miRNAs w/seed GUGGGGA)	mature microrna	Inhibited	-2.236	0.00245	KCNMB1,MRVI1,NFASC,PRX,SCUBE1
Charolais	miR-4651 (and other miRNAs w/seed GGGGUGG)	mature microrna	Inhibited	-2.236	0.0231	MPZ,NFASC,PRX,SCUBE1,TPM2
Charolais	IL1B	cytokine	Inhibited	-2.403	0.0019	ACTA2,ADAMTS4,FGFR2,PIM1,PLAU,SCUBE1
Kinsella composite	miR-874-5p (miRNAs w/seed GGCCCCA)	mature microrna	Activated	3.162	0.00287	ACLY,AEN,AMPD3,FOSL1,ITGA5,KCNK5,KLF16,MFSD2A,SDC4,ZNF324
Kinsella composite	miR-6762-5p (and other miRNAs w/seed GGGGCCA)	mature microrna	Activated	3.162	0.0313	ADAMTS14,CYP26B1,DOT1L,GNAT1,KLF16,MAPK8IP1,PLCH2,RFX2,SLC7A1,SYNJ2
Kinsella composite	miR-486-3p (and other miRNAs w/seed GGGGCAG)	mature microrna	Activated	3	0.167	ALPK3,ARC,ITGA5,KCNK5,KLF16,LRRC55,MAPK8IP1,SLC25A22,TMEM132E
Kinsella composite	miR-5090 (and other miRNAs w/seed CGGGGCA)	mature microrna	Activated	3	0.000423	ARC,CBARP,DDX51,DOT1L,GOLGA7B,PIPOX,PLCH2,RGS16,SLC7A1
Kinsella composite	miR-6132 (and other miRNAs w/seed GCAGGGC)	mature microrna	Activated	3	0.0535	ADAMTS14,ALX3,ARC,BEND3,GNAT1,KCNK5,KLF16,LRRC55,SLCO4A1
Kinsella composite	miR-185-3p (and other miRNAs w/seed GGGGCUG)	mature microrna	Activated	2.828	0.269	AEN,ALX3,ARC,FOSL1,GNAT1,ITGA5,SCUBE3,SLC7A1
Kinsella composite	miR-6846-5p (and other miRNAs w/seed GGGGGCU)	mature microrna	Activated	2.828	0.251	CYP26B1,DOT1L,GNAT1,ITGA5,PLCH2,SCUBE3,SLC7A1,SMPD3
Kinsella composite	INSIG1	other	Activated	2.765	8.8e-07	AACS,ACLY,DLK1,LDLR,LSS,SQLE,SREBF1,TM7SF2
Kinsella composite	miR-1909-3p (and other miRNAs w/seed GCAGGGG)	mature microrna	Activated	2.714	0.0194	ADAMTS14,ARC,ATP12A,CBARP,FZD9,GOLGA7B,KLF16,LSS,PRSS42,SLC25A22,TMEM132E
Kinsella composite	miR-4731-5p (miRNAs w/seed GCUGGGG)	mature microrna	Activated	2.646	0.329	ALX3,ARC,DUOX2,ITGA5,SLC25A22,SLC7A1,ULBP3
Kinsella composite	miR-1237-5p (and other miRNAs w/seed GGGGGCG)	mature microrna	Activated	2.646	0.228	CYP26B1,DOT1L,GNAT1,ITGA5,PLCH2,SLC7A1,SMPD3
Kinsella composite	miR-762 (and other miRNAs w/seed GGGCUGG)	mature microrna	Activated	2.53	0.165	ALPK3,ALX3,ARC,FOSL1,KLF16,NFATC2,PLCH2,PRSS42,SLC28A1,SMPD3
Kinsella composite	cholesterol	chemical - endogenous mammalian	Activated	2.508	2.84e-05	ACLY,CXCL8,KCNA5,LDLR,LEPR,RGS16,SQLE,SREBF1,TM7SF2
Kinsella composite	miR-1207-5p (and other miRNAs w/seed GGCAGGG)	mature microrna	Activated	2.5	0.000986	ADAMTS14,ALPK3,ARC,GNAT1,KIAA1755,KLF16,MAPK8IP1,NFATC2,PLCH2,PRSS42,SLC25A22,SLC35E4,SLC7A1,SYNJ2,TMEM132E,WNK4
Kinsella composite	miR-149-3p (and other miRNAs w/seed GGGAGGG)	mature microrna	Activated	2.449	1	ARC,CYP26B1,GNAT1,GPRC5A,SARDH,YDJC
Kinsella composite	miR-5008-5p (miRNAs w/seed GAGGCCC)	mature microrna	Activated	2.449	0.0393	ALPK3,GPRC5A,HAS1,KCNK5,SDC4,SMPD3
Kinsella composite	miR-6798-5p (miRNAs w/seed CAGGGGG)	mature microrna	Activated	2.449	0.0838	ADAMTS14,BEND3,GOLGA7B,KLF16,TEAD4,TMEM132E
Kinsella composite	miR-6801-3p (and other miRNAs w/seed CCCCUGC)	mature microrna	Activated	2.449	0.0689	ARC,KLF16,LSS,SLC28A1,SMG9,TMEM266
Kinsella composite	miR-6887-3p (miRNAs w/seed CCCCUCC)	mature microrna	Activated	2.449	0.305	BDH1,ERRFI1,KLF16,SCUBE3,TEAD4,TNFRSF12A
Kinsella composite	miR-6749-3p (miRNAs w/seed UCCUCCC)	mature microrna	Activated	2.449	0.159	BDH1,DUSP4,G0S2,SLC25A25,SLCO4A1,TUBB6
Kinsella composite	miR-6859-3p (miRNAs w/seed GACCCCC)	mature microrna	Activated	2.449	0.00585	AEN,CHST13,HAS1,KLF16,LRG1,TNFRSF12A
Kinsella composite	miR-4640-5p (and other miRNAs w/seed GGGCCAG)	mature microrna	Activated	2.333	0.0166	ADAMTS14,ALPK3,CYP26B1,KCNK5,SARDH,SCUBE3,SLC25A22,TF,TNFRSF12A
Kinsella composite	miR-128-1-5p (and other miRNAs w/seed GGGGCCG)	mature microrna	Activated	2.236	0.168	CHST13,DOT1L,KLF16,PLCH2,RFX2
Kinsella composite	miR-3943 (miRNAs w/seed AGCCCCC)	mature microrna	Activated	2.236	0.0484	GOLGA7B,KLF16,LRG1,SDC4,TNFRSF12A
Kinsella composite	miR-6967-5p (and other miRNAs w/seed AGGGAGG)	mature microrna	Activated	2.236	0.363	CYP26B1,LRRC55,PLCH2,SDC4,YDJC
Kinsella composite	miR-4755-3p (miRNAs w/seed GCCAGGC)	mature microrna	Activated	2.236	0.321	ADAMTS14,AEN,KLF16,SLC35E4,ULBP3
Kinsella composite	miR-423-5p (and other miRNAs w/seed GAGGGGC)	mature microrna	Activated	2.236	0.5	ARC,BEND3,GOLGA7B,KLF16,TUBB6
Kinsella composite	miR-3072 (and other miRNAs w/seed GCCCCCU)	mature microrna	Activated	2.236	0.159	ALX3,CYP26B1,GOLGA7B,LSS,TNFRSF12A
Kinsella composite	miR-3180-3p (and other miRNAs w/seed GGGGCGG)	mature microrna	Activated	2.236	0.264	CAMKK1,CBARP,PLCH2,SOST,TUBB6
Kinsella composite	miR-4688 (and other miRNAs w/seed AGGGGCA)	mature microrna	Activated	2.236	0.206	BEND3,GNAT1,GOLGA7B,SLC25A22,TMEM132E
Kinsella composite	miR-6737-5p (and other miRNAs w/seed UGGGGUG)	mature microrna	Activated	2.236	0.261	ACLY,ADAMTS14,GPRC5A,SARDH,SLC25A22
Kinsella composite	miR-6742-3p (miRNAs w/seed CCUGGGU)	mature microrna	Activated	2.236	0.04	ALPK3,COL13A1,ITGA5,TEAD4,TM7SF2
Kinsella composite	AR	ligand-dependent nuclear receptor	Activated	2.228	0.0459	ARMCX2,CHRNA1,OCLN,SERPINE1,TF,TNFRSF12A,ZWINT
Kinsella composite	valproic acid	chemical drug	Activated	2.211	0.00198	AACS,AMPD3,GREB1,LDLR,MAPK8IP1,PPRC1,SERPINE1,SQLE,SREBF1,TNFSF10
Kinsella composite	SIRT1	transcription regulator	Activated	2.194	0.0104	LDLR,PDK4,RGS16,SERPINE1,SOST,SREBF1
Kinsella composite	IFN alpha/beta	group	Activated	2.177	0.000295	CCRL2,CLEC10A,IDO1,TLR5,TNFSF10
Kinsella composite	miR-1249-5p (and other miRNAs w/seed GGAGGGA)	mature microrna	Activated	2.121	0.238	AACS,ARC,CYP26B1,DOT1L,DUOX2,GNAT1,LRRC55,WIPF3
Kinsella composite	miR-3594-5p (and other miRNAs w/seed CCAGGGC)	mature microrna	Activated	2.121	0.0551	ARC,CYP26B1,DOT1L,METRNL,SARDH,SLC25A22,SLC35E4,TF
Kinsella composite	miR-6721-5p (miRNAs w/seed GGGCAGG)	mature microrna	Activated	2.121	0.302	ALPK3,ARC,CYP26B1,KIAA1755,KLF16,PUSL1,SCUBE3,SLC25A22
Kinsella composite	miR-6829-5p (miRNAs w/seed GGGCUGC)	mature microrna	Activated	2.121	0.016	ARC,DOT1L,DUOX2,FOSL1,GNAT1,PLCH2,PRSS42,SLC7A1
Kinsella composite	miR-148a-3p (and other miRNAs w/seed CAGUGCA)	mature microrna	Activated	2	0.112	ERRFI1,LDLR,SLC2A1,TMEM266
Kinsella composite	miR-4707-3p (miRNAs w/seed GCCCGCC)	mature microrna	Activated	2	0.155	DDX51,DOT1L,SLC25A22,SLCO4A1
Kinsella composite	miR-4649-5p (and other miRNAs w/seed GGGCGAG)	mature microrna	Activated	2	0.0458	CHST13,NFATC2,TNFRSF12A,TUBB6
Kinsella composite	miR-4314 (and other miRNAs w/seed UCUGGGA)	mature microrna	Activated	2	0.274	ALPK3,ARC,DUSP4,SYNJ2
Kinsella composite	miR-3202 (miRNAs w/seed GGAAGGG)	mature microrna	Activated	2	0.318	CYP26B1,FOSL1,GNAT1,SDC4
Kinsella composite	miR-3136-3p (and other miRNAs w/seed GGCCCAA)	mature microrna	Activated	2	0.0443	GOLGA7B,ITGA5,LRRC55,SERTAD1
Kinsella composite	miR-3127-3p (and other miRNAs w/seed CCCCUUC)	mature microrna	Activated	2	0.0926	BDH1,KCNK5,SDC4,SQLE
Kinsella composite	miR-3127-5p (miRNAs w/seed UCAGGGC)	mature microrna	Activated	2	0.179	CYP26B1,ITGA5,RFX2,TUBB6
Kinsella composite	miR-4283 (miRNAs w/seed GGGGCUC)	mature microrna	Activated	2	0.347	AEN,ARC,DOT1L,ZFAND2A
Kinsella composite	miR-6808-5p (and other miRNAs w/seed AGGCAGG)	mature microrna	Activated	2	0.178	LRG1,MAPK8IP1,SMPD3,SYNJ2
Kinsella composite	miR-4691-5p (and other miRNAs w/seed UCCUCCA)	mature microrna	Activated	2	0.292	ADAMTS14,GOLGA7B,SGK2,VWCE
Kinsella composite	miR-593-5p (miRNAs w/seed GGCACCA)	mature microrna	Activated	2	0.112	ALPK3,DOT1L,GOLGA7B,TUBB6
Kinsella composite	miR-1915-3p (and other miRNAs w/seed CCCAGGG)	mature microrna	Activated	2	0.266	ADAMTS14,GNAT1,LSS,SERTAD1
Kinsella composite	miR-604 (miRNAs w/seed GGCUGCG)	mature microrna	Activated	2	0.045	RFX2,SLC25A25,SLC7A1,TUBB6
Kinsella composite	miR-5627-5p (and other miRNAs w/seed GAGGGUG)	mature microrna	Activated	2	0.25	AEN,ALX3,CXXC5,RRP9
Kinsella composite	miR-6085 (and other miRNAs w/seed AGGGGCU)	mature microrna	Activated	2	0.226	FSTL3,GOLGA7B,KLF16,SLC25A22
Kinsella composite	miR-6746-3p (miRNAs w/seed AGCCGCC)	mature microrna	Activated	2	0.00376	CBARP,CYP26B1,PLCH2,YDJC
Kinsella composite	miR-6732-5p (and other miRNAs w/seed AGGGGGU)	mature microrna	Activated	2	0.384	GOLGA7B,KLF16,SERTAD1,YDJC
Kinsella composite	mycophenolic acid	chemical drug	Activated	2	0.0036	CXCL8,LDLR,OCLN,SERPINE1
Kinsella composite	SYVN1	transporter	Inhibited	-2	0.0182	GPRC5A,SLC20A1,SLC2A1,SLCO4A1
Kinsella composite	NEDD9	other	Inhibited	-2	0.000172	ERRFI1,SERPINE1,SLC2A1,TF
Kinsella composite	lactacystin	chemical - protease inhibitor	Inhibited	-2	0.0148	CCRL2,CXCL8,FOSL1,LDLR,SREBF1
Kinsella composite	cyclosporin A	biologic drug	Inhibited	-2.015	0.00548	CXCL8,KCNA5,LDLR,SERPINE1,SREBF1,TNFRSF12A,TNFSF10,TTN,UPP1
Kinsella composite	TNFSF11	cytokine	Inhibited	-2.132	0.000121	CXCL8,FOSL1,ITGA5,NFATC2,RGS16,SDC4,SERPINE1,SLC20A1,SLC2A1
Kinsella composite	HGF	growth factor	Inhibited	-2.171	0.00357	CXCL8,DUSP4,ERRFI1,FOSL1,LDLR,OCLN,PPAN,SERPINE1,SLC20A1,SLC7A1
Kinsella composite	FGF21	growth factor	Inhibited	-2.215	1.23e-09	ACLY,BDH1,CIDEA,LDLR,SERPINE1,Slc25a1,SLC2A1,SREBF1
Kinsella composite	ATP7B	transporter	Inhibited	-2.236	9.54e-06	AACS,ACLY,LDLR,LSS,SQLE
Kinsella composite	PPIF	enzyme	Inhibited	-2.236	0.000689	CCRL2,CITED2,DLK1,PDK4,SLCO4A1
Kinsella composite	mibolerone	chemical drug	Inhibited	-2.236	0.000517	HSD17B11,LDLR,LRG1,LSS,SQLE,TF
Kinsella composite	IGF1	growth factor	Inhibited	-2.244	1.04e-05	CITED2,CXCL8,ERRFI1,HSD17B11,ITGA5,LEPR,SERPINE1,SLC20A1,SLC25A25,SLC2A1,SQLE,SREBF1,TF,TNFRSF12A
Kinsella composite	Insulin	group	Inhibited	-2.327	0.000104	ACLY,CIDEA,DUSP4,ERRFI1,LEPR,PDK4,SERPINE1,SLC2A1,SLC7A1,SQLE,SREBF1
Kinsella composite	BMP6	growth factor	Inhibited	-2.433	7.32e-05	ERRFI1,FOSL1,ITGA5,SERPINE1,SLC20A1,TNFRSF12A
Kinsella composite	TGFB1	growth factor	Inhibited	-2.465	0.00233	ACLY,BDH1,CCRL2,CFH,CITED2,CXCL8,DUSP4,FSTL3,GPRC5A,HAS1,HPGD,ITGA5,LDLR,NFATC2,PAPPA,SDC4,SERPINE1,SERTAD1,SLC20A1,SLC2A1,SLC7A1,TNFRSF12A,TUBB4B,ZWINT
Kinsella composite	SREBF2	transcription regulator	Inhibited	-2.574	1.11e-06	AACS,ACLY,LDLR,LSS,SQLE,SREBF1,TM7SF2
Kinsella composite	MYC	transcription regulator	Inhibited	-2.579	0.283	CXCL8,DUSP4,FOSL1,GREB1,SARDH,SERPINE1,SLC2A1,TF,TNFRSF12A,ULBP3
Kinsella composite	SCAP	other	Inhibited	-2.599	1.19e-07	AACS,ACLY,LDLR,LSS,SQLE,SREBF1,TM7SF2
Kinsella composite	FGF2	growth factor	Inhibited	-2.762	7.96e-05	ARC,ERRFI1,FOSL1,ITGA5,SERPINE1,SLC20A1,SLC2A1,TEAD4,TF,TNFRSF12A,TNFSF10
Kinsella composite	SREBF1	transcription regulator	Inhibited	-2.776	4.51e-08	AACS,ACLY,CIDEA,DLK1,LDLR,LSS,SERPINE1,SQLE,SREBF1,TF,TM7SF2,TTN
