# Supplementary material for: Breed dependent regulatory mechanisms of beneficial and non-beneficial fatty acid profiles in subcutaneous adipose tissue in cattle with divergent feed efficiency
Source: Sci Rep. 2022 Mar 17;12:4612. doi: 10.1038/s41598-022-08572-8 (PMC8931072; doi:10.1038/s41598-022-08572-8)
Supplement: Supplementary file 8 — Supplementary Information 8. [file 41598_2022_8572_MOESM8_ESM.xlsx]

## Sheet: Sheet1
Supplementary Table S6. Fatty acid profiles of individual samples.																									cisMUFA												cyclo	atypical dienes					omega 6			omega 3	CLA
			straight chain saturates									branched chain saturates							transMUFA			t11-18:1	t12-18:1	t13/t14-18:1	c9-14:1	c7-16:1	c9-16:1	c11-16:1	c9-17:1	c9-18:1	c11-18:1	c12-18:1	c13-18:1	c14-18:1	c9-20:1	c11-20:1	17:0-cyclohexyl	c9,t14-/c9,t13-18:2	c9,t15-18:2	c9,t12-18:2/c16-18:1	t11,c15-18:2	c9,c15-18:2	C18:2n-6	C20:3n-6	C20:4n-6	C18:3n-3	t7,c9-18:2	c9,t11-18:2	t9,c11-18:2
year	tissue	anno	C10:0	C12:0	C14:0	C15:0	C16:0	C17:0	C18:0	C19:0	C20:0	C14:0iso	C15:0iso	C15:0ai	C16:0iso	C17:0iso	C17:0ai	18:0iso	t6-18:1	t9-18:1	t10-18:1	0.486283	0.113864	0.205066	1.58739	0.158894	5.88089	0.337487	1.22043	40.5544	2.2777	0.072467	0.540032	0.152003	0.116888	0.208665	0.0439428	0.175216	0.0799856	0.0468603	0.0183132	0.125769	0.828673	0.0422788	0.05821	0.112386	0.0495829	0.312103	0.0269312
2014	Backfat	101	0.0432791	0.0701094	3.08703	0.588472	28.2082	1.12925	8.55849	0.168202	0.0766227	0.0206742	0.119181	0.115289	0.115382	0.331803	0.427338	0.0783908	0.13798	0.198178	0.653062	0.454641	0.0966522	0.202821	1.76889	0.146992	5.9511	0.322435	0.659224	39.4825	1.92325	0.0636381	0.509404	0.126986	0.103904	0.21199	0.0252783	0.0925962	0.0663634	0.0365143	0.0147796	0.115629	0.920973	0.0586815	0.10022	0.0835824	0.0283474	0.205518	0.00869389
2014	Backfat	102	0.060516	0.0840786	3.54561	0.35712	30.1871	0.601873	9.60349	0.154132	0.0772976	0.0088987	0.111234	0.112019	0.120981	0.272479	0.384123	0.0909079	0.0642295	0.154505	0.193602	0.658783	0.163756	0.305014	1.82683	0.157512	5.50358	0.353788	1.02504	38.9881	2.45295	0.0861995	0.614697	0.173173	0.102997	0.23712	0.0266822	0.155932	0.084885	0.0573547	0.0512369	0.11267	1.07139	0.0919251	0.0594469	0.114994	0.0738069	0.339402	0.0277852
2014	Backfat	103	0.0553139	0.0866927	3.85755	0.517183	26.8861	0.970599	9.32515	0.196039	0.0682756	0.0181873	0.121786	0.122246	0.114567	0.346632	0.4356	0.0995164	0.191303	0.237446	1.38277	0.568198	0.11616	0.254146	1.12182	0.182184	6.10056	0.22176	0.979178	39.3119	2.10232	0.0684602	0.344494	0.145989	0.111484	0.162374	0.0320108	0.170636	0.0746749	0.0378101	0.0453721	0.0794011	0.891372	0.0787668	0.0604865	0.112846	0.0489239	0.274352	0.0127609
2014	Backfat	104	0.0472019	0.0799538	4.0973	0.495427	27.2022	0.893282	10.885	0.159356	0.0882446	0.0202752	0.159641	0.13403	0.13859	0.358075	0.484494	0.113171	0.109136	0.173655	0.59705	0.507661	0.105876	0.242445	2.43685	0.160572	7.10239	0.577583	1.3494	41.3304	3.03447	0.0811897	1.03962	0.129529	0.0999047	0.274129	0.0301296	0.170735	0.102074	0.0600922	0.0342992	0.191801	0.97547	0.0867776	0.0820953	0.135089	0.0567324	0.353486	0.0107014
2014	Backfat	105	0.0495766	0.0986103	3.55194	0.562479	24.3197	0.932806	7.36265	0.188155	0.0460482	0.0113995	0.1135	0.112261	0.0997623	0.300124	0.408713	0.0682673	0.0924964	0.164649	0.727897	0.548715	0.12424	0.319151	1.73589	0.155209	5.49198	0.360424	1.16059	40.3881	2.12559	0.0747886	0.632671	0.137821	0.102288	0.188253	0.0319402	0.178509	0.0855312	0.058818	0.0147045	0.124988	1.05186	0.0591049	0.031504	0.108745	0.0584607	0.291507	0.0257329
2014	Backfat	106	0.0522898	0.0878591	3.45131	0.562378	27.2253	1.06932	9.15407	0.163212	0.0645519	0.0212484	0.11753	0.129703	0.117983	0.350085	0.485866	0.081699	0.151584	0.203196	0.801524	0.717521	0.201765	0.356741	0.629457	0.203731	3.29841	0.147735	1.0932	41.3991	2.34218	0.111241	0.404126	0.139097	0.104429	0.319012	0.0298519	0.191472	0.0944896	0.0458006	0.1079	0.0689072	1.45654	0.0964603	0.0736947	0.150611	0.109477	0.393917	0.0222814
2014	Backfat	107	0.0500126	0.0632923	2.67508	0.501502	23.6629	1.43739	11.9664	0.199293	0.0772698	0.0206822	0.113659	0.109187	0.107236	0.392683	0.49223	0.120104	0.320292	0.328098	3.03389	0.69938	0.132112	0.339517	0.964839	0.180928	3.54267	0.228956	1.24728	43.643	2.03696	0.0996025	0.591038	0.133515	0.102183	0.294409	0.0315667	0.157584	0.071091	0.0416976	0.0323555	0.102307	1.07274	0.0526192	0.0479535	0.153823	0.0577882	0.345972	0.0109371
2014	Backfat	108	0.0378582	0.053725	2.89911	0.501633	22.8871	1.48444	13.1832	0.162973	0.0774895	0.0170802	0.125529	0.109066	0.107612	0.327226	0.460637	0.0967969	0.129659	0.217788	0.687452	0.70002	0.134813	0.307912	1.14159	0.175146	3.68226	0.231872	0.984589	40.7642	2.03508	0.0963617	0.477103	0.156196	0.111022	0.252442	0.0205682	0.142041	0.0845373	0.0448484	0.0257978	0.0990238	0.971386	0.0751747	0.053277	0.0922467	0.0551241	0.261395	0.0138911
2014	Backfat	109	0.0466647	0.0720118	3.35488	0.512114	26.7387	1.25927	11.9331	0.183553	0.0798379	0.0215068	0.135672	0.130833	0.146111	0.352545	0.496364	0.0967917	0.143199	0.201343	0.89054	0.592223	0.123698	0.304041	0.8799	0.152811	4.10131	0.175902	0.865641	40.0862	2.0978	0.0939076	0.368391	0.158926	0.090934	0.217592	0.0234186	0.158469	0.0836752	0.0399846	0.0388144	0.100059	0.959046	0.0690062	0.0523648	0.0982918	0.0619601	0.2507	0.0144335
2014	Backfat	110	0.062512	0.0724886	3.50653	0.458803	27.2574	1.08216	12.2439	0.184835	0.0864916	0.0181439	0.122604	0.116967	0.094255	0.323446	0.427603	0.0790231	0.166082	0.209757	1.16953	0.396228	0.141855	0.304319	1.54844	0.158148	4.96712	0.314289	0.965992	36.3905	2.04974	0.0914233	0.52434	0.137305	0.0758529	0.223216	0.0192709	0.122263	0.0503374	0.0323411	0.0472076	0.1278	0.830698	0.0804065	0.067945	0.0843168	0.0498934	0.164758	0.00443386
2014	Backfat	111	0.0951939	0.127565	4.663	0.559424	29.2731	1.19416	11.3015	0.20412	0.0747851	0.0103643	0.0859768	0.0911589	0.0872015	0.264132	0.335512	0.0643761	0.152985	0.168926	1.24966	0.667133	0.17056	0.373166	1.50272	0.17895	5.94511	0.355528	1.20924	41.582	2.74948	0.155889	0.736025	0.162338	0.121551	0.281414	0.0387924	0.226082	0.114843	0.0649203	0.0279404	0.128402	1.15994	0.0712823	0.0602978	0.128709	0.0729493	0.448878	0.0234206
2014	Backfat	112	0.0529738	0.0765326	3.40548	0.511597	24.2064	0.938823	9.19094	0.192709	0.0726076	0.0157713	0.115965	0.121532	0.104159	0.330892	0.458821	0.0832354	0.173241	0.22552	0.927433	0.476577	0.13736	0.272757	1.05919	0.213949	6.00805	0.230743	1.29675	41.0894	2.73454	0.0758982	0.503442	0.129756	0.0947201	0.196604	0.0296795	0.183897	0.0774428	0.0518676	0.0418287	0.104452	1.0701	0.0372516	0.051119	0.0919172	0.0622487	0.300824	0.0219899
2014	Backfat	201	0.0468748	0.0580337	2.80112	0.545429	26.4215	1.11036	9.24903	0.16835	0.0565819	0.00733956	0.119592	0.11182	0.1083	0.346452	0.463835	0.0947238	0.173711	0.214893	1.20484	0.552924	0.132492	0.251915	1.50802	0.197385	5.84421	0.370679	1.36799	44.8463	2.67665	0.106621	0.938309	0.112663	0.085794	0.209123	0.0315457	0.189242	0.0781676	0.0742153	0.0239333	0.166436	1.10203	0.0467097	0.0539534	0.125033	0.0559996	0.424204	0.0248116
2014	Backfat	202	0.0552212	0.0613948	2.76555	0.402563	22.6878	0.956745	8.91261	0.165039	0.0510017	0.0134847	0.0987554	0.0844775	0.0984844	0.309048	0.435305	0.0837773	0.124719	0.207422	0.848804	0.672491	0.203811	0.389908	0.803958	0.195779	3.16775	0.177965	1.10628	42.7345	2.36475	0.114854	0.435382	0.176235	0.117934	0.362495	0.0306812	0.175639	0.0880914	0.0772357	0.0452025	0.071007	1.27119	0.0388703	0.0404899	0.131233	0.0824409	0.287365	0.0201098
2014	Backfat	203	0.0298916	0.0499163	2.68973	0.460721	21.32	1.36433	14.8785	0.20331	0.126977	0.0162332	0.109614	0.119579	0.107458	0.364524	0.474322	0.107802	0.26491	0.274901	1.61533	0.78601	0.157824	0.36664	1.55399	0.197532	4.99657	0.320126	1.20603	37.8739	2.25275	0.119052	0.549082	0.161594	0.128571	0.221018	0.0138253	0.166427	0.0810083	0.053364	0.034118	0.127899	1.15424	0.0915577	0.0489634	0.133828	0.0569019	0.329418	0.0127724
2014	Backfat	204	0.0692603	0.0852683	3.73141	0.632127	27.6164	1.22726	10.7029	0.192094	0.0791416	0.0211742	0.130048	0.160861	0.116516	0.340029	0.489688	0.0836185	0.145194	0.198268	0.751593	0.491673	0.141006	0.330891	2.0296	0.160136	7.04217	0.455901	1.14889	40.5487	2.80594	0.0821447	0.786824	0.120734	0.0918559	0.292867	0.0313096	0.189639	0.0853843	0.0623371	0.034461	0.154526	0.905644	0.0594283	0.0819012	0.105511	0.0640439	0.350147	0.0230472
2014	Backfat	205	0.0631738	0.10043	3.33691	0.489647	25.9985	0.842451	7.94293	0.169633	0.0543995	0.00693827	0.105858	0.106056	0.101258	0.271266	0.361479	0.0591421	0.160201	0.229822	0.886131	0.391275	0.0854107	0.301548	1.39486	0.189597	7.09468	0.306784	1.17559	45.3427	2.86613	0.0865562	0.697321	0.105365	0.126075	0.26385	0.0331946	0.16579	0.0917705	0.057243	0.0407061	0.151194	0.700182	0.0504417	0.0496148	0.08601	0.0566302	0.528157	0.0172638
2014	Backfat	206	0.0542822	0.0546349	2.53289	0.413518	25.0791	0.742149	6.47868	0.15183	0.0535204	0.0183817	0.104217	0.0965037	0.104251	0.331505	0.480708	0.076127	0.0818646	0.17701	0.478524	0.614852	0.163097	0.363816	1.24251	0.171234	4.7165	0.214198	1.19591	37.6739	2.10888	0.0976008	0.390181	0.137648	0.10748	0.186475	0.0358505	0.167954	0.0836712	0.0508928	0.0450703	0.0912189	1.04826	0.0731054	0.0694256	0.102066	0.0675325	0.257017	0.0118606
2014	Backfat	207	0.0708766	0.101315	3.42212	0.653233	28.039	1.35423	11.5984	0.174965	0.0944284	0.0208393	0.131852	0.149381	0.11406	0.339923	0.454258	0.0818558	0.208966	0.236502	1.23264	0.818469	0.232195	0.459952	1.06715	0.196639	3.39938	0.195998	0.8243	35.7717	1.95335	0.0977685	0.330011	0.189342	0.116532	0.214043	0.0442196	0.171544	0.0745345	0.0500779	0.049246	0.0775292	0.974273	0.0588611	0.0374743	0.11671	0.0580896	0.267999	0.0119788
2014	Backfat	208	0.0617806	0.0874974	3.82389	0.594093	28.1242	1.22818	14.7905	0.178355	0.118892	0.0286991	0.168438	0.177604	0.162012	0.395992	0.549566	0.0953818	0.210782	0.234568	1.0809	0.513861	0.0888755	0.243076	1.58567	0.142704	6.00568	0.370685	0.96586	42.4661	2.6719	0.0746806	0.697225	0.104644	0.106325	0.350208	0.030103	0.161501	0.0596662	0.0474935	0.0305315	0.153256	0.848297	0.0801346	0.0578876	0.0874912	0.0426841	0.300346	0.0139687
2014	Backfat	209	0.0644995	0.0781859	2.95513	0.408697	27.0638	0.78631	8.24592	0.142215	0.056997	0.0180224	0.114622	0.128319	0.1225	0.290766	0.444902	0.087128	0.100182	0.180218	0.391134	0.581897	0.187112	0.463044	1.69151	0.183873	5.53445	0.31964	1.22605	37.8887	2.24428	0.105032	0.578841	0.146902	0.131645	0.180359	0.0332405	0.183589	0.0889898	0.0635642	0.0397058	0.109191	0.947541	0.0364524	0.0271412	0.0872082	0.0671443	0.269485	0.0266447
2014	Backfat	210	0.0518612	0.0747962	3.61886	0.572705	26.7304	1.16452	10.9756	0.181734	0.0809017	0.0155707	0.128498	0.137935	0.114382	0.348076	0.446553	0.0654185	0.207171	0.237413	1.36983	0.584458	0.145644	0.306375	1.13232	0.157731	6.13772	0.266029	1.09881	39.7904	2.51858	0.0850835	0.485441	0.134178	0.0820347	0.201496	0.0313819	0.190584	0.0980142	0.0613569	0.0235234	0.0893889	1.03405	0.0515133	0.0390252	0.120325	0.0584867	0.285935	0.0178386
2014	Backfat	211	0.0441388	0.0723378	4.05796	0.458604	25.7832	0.926254	10.981	0.147992	0.0760337	0.0164648	0.114014	0.126761	0.132334	0.310119	0.449943	0.0857821	0.124885	0.193328	0.656605	0.670977	0.218588	0.427844	1.38773	0.191379	4.08209	0.272846	1.13533	37.5149	2.3338	0.10313	0.475443	0.155955	0.102498	0.282258	0.0310474	0.179032	0.0795711	0.0573611	0.0755488	0.0977588	1.12239	0.0704264	0.0555056	0.132287	0.0395896	0.30825	0.0208109
2014	Backfat	212	0.0550964	0.0928925	3.94098	0.601316	25.0986	1.35825	12.9816	0.227517	0.0874617	0.0240072	0.139147	0.165839	0.125088	0.371054	0.519475	0.109719	0.268977	0.263406	1.91597	0.65155	0.138142	0.226685	1.35202	0.131381	4.96611	0.326907	1.30271	40.5167	2.06554	0.0815568	0.656153	0.0988114	0.105626	0.27119	0.00910615	0.123231	0.0606048	0.0390816	0.0234112	0.149907	0.951174	0.0530502	0.0567015	0.107311	0.0457418	0.34564	0.0154816
2014	Backfat	301	0.0526247	0.0711598	3.37803	0.607263	28.1792	1.33379	8.88629	0.152355	0.0629484	0.013641	0.103331	0.122087	0.115382	0.300124	0.52049	0.0989571	0.144998	0.205144	0.759492	0.598594	0.127722	0.295561	1.4095	0.133996	5.07783	0.254938	0.906442	35.7942	1.67086	0.139829	0.391728	0.111143	0.0799264	0.166716	0.0202636	0.107545	0.0550496	0.042085	0.00718038	0.111894	0.896551	0.0626243	0.0567249	0.077334	0.0291786	0.235698	0.00877603
2014	Backfat	302	0.0695386	0.0832178	3.98514	0.495591	31.7461	1.04424	11.4283	0.146929	0.0713777	0.021256	0.103218	0.147531	0.139203	0.282065	0.472834	0.0900276	0.1026	0.173863	0.50229	0.281368	0.0954238	0.216569	0.980512	0.0987054	4.28927	0.21822	1.29505	41.7789	1.92207	0.0475386	0.548568	0.120752	0.0775203	0.197305	0.0178674	0.108393	0.0482154	0.0373095	0.0334829	0.109059	0.669276	0.0350429	0.0459257	0.0707478	0.0376909	0.143308	0.0187504
2014	Backfat	303	0.0354377	0.0553431	3.05007	0.54654	27.6424	1.54019	11.0447	0.186323	0.0512465	0.00812153	0.0715386	0.0718842	0.0770785	0.246492	0.35797	0.0639708	0.100196	0.160381	1.12781	0.530635	0.182712	0.474673	0.826141	0.157337	3.29608	0.160355	1.45997	40.9414	2.00332	0.105761	0.500461	0.139354	0.0968733	0.247611	0.0174192	0.151067	0.0523991	0.0385613	0.0568271	0.0848717	1.15942	0.0814377	0.0312737	0.143854	0.0571429	0.269429	0.0254615
2014	Backfat	304	0.0442241	0.0588668	2.85692	0.562601	23.8851	1.82833	13.8757	0.200135	0.084482	0.0173298	0.103979	0.118809	0.103992	0.348364	0.523426	0.102511	0.174983	0.207582	1.58723	0.297607	0.0859463	0.195281	1.33395	0.0848376	5.64764	0.291249	1.22142	39.7706	1.9539	0.0690759	0.580351	0.0828466	0.08047	0.218244	0.0219797	0.111405	0.052173	0.029107	0.0225168	0.16613	0.771886	0.0337368	0.0471691	0.0702048	0.0291621	0.157562	0.0156519
2014	Backfat	305	0.0583388	0.0767798	3.3688	0.537556	30.0818	1.27211	9.05134	0.145651	0.0662237	0.00843191	0.0768792	0.088287	0.0739986	0.215504	0.375233	0.0918097	0.0874689	0.161708	0.701096	0.35772	0.159704	0.334526	1.24057	0.113038	4.44224	0.221283	1.36712	36.1626	2.00178	0.0714511	0.419936	0.115838	0.0739368	0.210063	0.0202291	0.179928	0.0703425	0.0545725	0.06474	0.10043	0.967157	0.0467382	0.032339	0.0922911	0.0760909	0.162119	0.0275975
2014	Backfat	306	0.064054	0.0745704	3.70493	0.770527	29.1196	1.68361	11.1156	0.208837	0.0611119	0.0163039	0.117313	0.126871	0.102926	0.345878	0.4367	0.0852927	0.258825	0.27636	2.23415	0.35642	0.14364	0.29569	1.08901	0.139286	3.86432	0.231452	1.25507	37.9519	1.86875	0.0671501	0.478056	0.105793	0.0749338	0.165189	0.0212472	0.144171	0.058016	0.0437816	0.0562906	0.121855	0.863985	0.0431814	0.037293	0.101622	0.0802919	0.182613	0.0297629
2014	Backfat	307	0.0607025	0.0652197	3.61439	0.677346	28.5836	1.68036	11.5317	0.20152	0.0647174	0.0140244	0.0966122	0.10713	0.090037	0.313226	0.440944	0.0791083	0.253679	0.278064	1.96183	0.25924	0.106277	0.269781	1.06178	0.123702	4.32497	0.251749	1.55085	37.2462	1.94175	0.0613244	0.490869	0.0757567	0.0539423	0.229623	0.0160779	0.120573	0.0496572	0.0209782	0.0674489	0.126666	0.950126	0.0431982	0.0468232	0.0740635	0.0903291	0.140962	0.03399
2014	Backfat	308	0.0528001	0.0709913	3.5168	0.753688	28.5142	2.01097	11.1036	0.214523	0.0525318	0.0158285	0.0659521	0.0664317	0.0776247	0.273228	0.359071	0.0960962	0.257045	0.285036	2.35936	0.249211	0.0840844	0.207849	1.65406	0.123389	5.63602	0.370832	1.27524	40.2088	2.08945	0.0353558	0.720879	0.0883359	0.0835441	0.276947	0.0335393	0.10378	0.0506353	0.0266986	0.00460321	0.162493	0.687719	0.0560315	0.0356088	0.0588444	0.0340171	0.165302	0.0138096
2014	Backfat	401	0.0643622	0.0853365	3.66823	0.592069	29.0391	1.2557	8.37288	0.162557	0.0491126	0.0141349	0.0970738	0.115574	0.0933518	0.270837	0.427984	0.0905332	0.0766365	0.152104	0.807777	0.499649	0.0715508	0.200132	1.61741	0.105793	5.61313	0.345405	0.960319	38.3905	1.86275	0.0665971	0.566815	0.0719717	0.0785339	0.215114	0.00883862	0.10389	0.0512673	0.0254286	0.0114839	0.155032	0.881797	0.0550555	0.0417582	0.0766943	0.0346341	0.225804	0.00840783
2014	Backfat	402	0.0582766	0.0805272	3.81284	0.472261	30.4094	0.994784	9.62342	0.122394	0.0492284	0.00685262	0.0918622	0.092603	0.0901062	0.243072	0.437255	0.0732023	0.0860394	0.15901	0.737815	0.448296	0.0720176	0.184476	1.61105	0.138987	5.47376	0.379032	1.43697	39.021	2.01624	0.0456372	0.717672	0.0853132	0.0895858	0.231904	0.0144035	0.101564	0.0615411	0.0461558	0.0367087	0.156012	0.815419	0.0494361	0.0362327	0.103228	0.0424854	0.268189	0.0218633
2014	Backfat	403	0.0553845	0.0768914	3.83552	0.688669	28.2479	1.47897	9.39912	0.181182	0.0599959	0.0260837	0.0945838	0.116036	0.0996141	0.259965	0.411825	0.0822829	0.0762402	0.180293	0.890803	0.409564	0.130297	0.272823	1.27559	0.128602	4.7232	0.279704	1.45617	39.4029	2.20129	0.111998	0.559046	0.0851397	0.0773392	0.273994	0.019521	0.126225	0.055463	0.0423994	0.0185641	0.103592	0.887867	0.07952	0.0534479	0.0849875	0.0422532	0.20458	0.0203976
2014	Backfat	404	0.0464026	0.0566502	3.12716	0.651325	28.4522	1.55509	10.3234	0.122182	0.0603668	0.015731	0.096456	0.106391	0.0858384	0.256359	0.431199	0.0860933	0.124509	0.198385	1.0325	0.42538	0.105865	0.223667	1.15092	0.121683	4.07492	0.272943	1.46709	39.4129	2.091	0.099567	0.566174	0.10136	0.0906356	0.320879	0.0135146	0.108659	0.0559704	0.0445568	0.0370941	0.0983323	1.00505	0.0459435	0.0299632	0.0929869	0.0515877	0.197535	0.0195348
2014	Backfat	405	0.0328815	0.0569474	3.22503	0.614952	26.226	1.75544	12.7116	0.199462	0.090745	0.0116957	0.0747333	0.0862308	0.0984484	0.255144	0.444774	0.0960497	0.156124	0.213798	1.27263	0.354751	0.0729774	0.190762	2.11341	0.111718	7.10418	0.462683	1.05954	36.9911	2.38489	0.0686361	0.720234	0.0745301	0.086137	0.278565	0.0279488	0.0988265	0.0475532	0.0404203	0.0170759	0.153035	0.886652	0.0627027	0.0299989	0.0840359	0.0333963	0.218852	0.0205344
2014	Backfat	406	0.0600521	0.0880997	4.03743	0.556426	30.8933	0.94439	7.59863	0.140445	0.0499669	0.0111272	0.0767193	0.103269	0.0981348	0.230236	0.380704	0.0692935	0.0659557	0.149199	0.626852	0.61322	0.102702	0.16929	0.968943	0.126315	3.61375	0.167597	1.0506	38.505	1.60352	0.0655732	0.363204	0.102514	0.0876935	0.270202	0.0174932	0.0895843	0.0401418	0.0366591	0.0274944	0.0841327	1.00373	0.0552569	0.0421204	0.0863668	0.0376679	0.192002	0.00953138
2014	Backfat	407	0.0585794	0.0605701	3.3984	0.548704	28.3148	1.48434	13.7495	0.161328	0.0875957	0.0102636	0.0931999	0.118859	0.118548	0.27809	0.539051	0.108689	0.151163	0.197306	0.946893	0.516233	0.148093	0.303739	1.73135	0.133676	4.45324	0.357587	1.24076	33.6749	1.85621	0.108639	0.494467	0.135371	0.0829979	0.178037	0.0224624	0.153918	0.0710899	0.0745766	0.0350607	0.0954968	1.17792	0.0403257	0.0350371	0.131382	0.0594633	0.226446	0.0313803
2014	Backfat	501	0.0578612	0.11189	4.73956	0.775573	28.5918	1.5435	12.4224	0.225227	0.0848203	0.0176693	0.135931	0.182641	0.145984	0.363706	0.603098	0.103814	0.213463	0.24071	1.82601	0.383822	0.0960277	0.170176	1.40925	0.119516	4.70044	0.290904	1.03626	39.8365	2.00387	0.0624836	0.562759	0.111627	0.0830538	0.250696	0.0121554	0.107483	0.0461954	0.045998	0.0126346	0.114896	0.842178	0.0552467	0.0408736	0.0669495	0.0406923	0.191667	0.0130295
2014	Backfat	502	0.0378194	0.0579685	3.24638	0.475016	28.6514	1.14131	11.0769	0.176565	0.0664794	0.0119457	0.105015	0.119814	0.108024	0.310997	0.556857	0.0966785	0.0919865	0.164682	0.780579	0.492555	0.0831271	0.250677	1.30651	0.123111	5.37227	0.298315	1.31215	37.6534	2.30055	0.0699348	0.541809	0.0872001	0.0728954	0.260341	0.010738	0.113583	0.0653085	0.0308501	0.0389686	0.101751	0.989369	0.0506928	0.0188815	0.0924405	0.0355588	0.18833	0.0230925
2014	Backfat	503	0.0635539	0.105475	3.74361	0.589837	28.0136	1.28871	11.5953	0.170599	0.108072	0.0110796	0.0837489	0.107863	0.0911371	0.274572	0.437664	0.0805442	0.111401	0.174633	0.932541	0.403994	0.0971911	0.24419	1.51454	0.0909486	4.89262	0.323281	1.09481	37.8009	1.96303	0.0748366	0.599357	0.0839678	0.0748548	0.221704	0.0167495	0.127083	0.0665755	0.0307106	0.0362944	0.135299	0.763041	0.0473961	0.041777	0.0630749	0.0437497	0.189479	0.0289925
2014	Backfat	504	0.0528411	0.0754851	3.74436	0.555983	28.806	1.28001	11.2383	0.165867	0.0747066	0.0122193	0.0723463	0.0934877	0.0865168	0.261521	0.433957	0.0639901	0.12442	0.172184	1.59649	0.479476	0.0917615	0.17413	1.26801	0.122148	4.86188	0.285634	1.29055	41.1876	2.14127	0.103075	0.629521	0.0865231	0.0982804	0.300898	0.0218566	0.115629	0.0633671	0.0327397	0.0288672	0.126382	0.92252	0.039247	0.0278333	0.100047	0.0426237	0.278964	0.0200663
2014	Backfat	505	0.0413915	0.0524571	2.87657	0.52017	27.0286	1.3091	10.7228	0.149416	0.0751198	0.0112869	0.0885465	0.0920439	0.105159	0.26168	0.470319	0.0998746	0.113227	0.168242	0.856019	0.321695	0.119333	0.296433	1.45196	0.10836	4.59986	0.278399	1.3502	35.0831	2.03934	0.0849444	0.469905	0.0701604	0.0817296	0.222919	0.0179899	0.161121	0.0864834	0.0299965	0.0722643	0.115506	1.28985	0.0511859	0.0398851	0.127997	0.0982579	0.181255	0.0407095
2014	Backfat	506	0.0682632	0.0928781	3.89548	0.730242	29.715	1.55591	10.0943	0.181587	0.0597476	0.0168879	0.0884856	0.118215	0.114412	0.343439	0.492777	0.0997942	0.308421	0.299303	2.81022	0.348088	0.103021	0.259213	1.62922	0.126623	5.15724	0.334284	1.51014	38.519	2.09789	0.0565485	0.675034	0.0718652	0.0770617	0.257921	0.0186932	0.123172	0.0607195	0.0210494	0.0234782	0.141072	0.891767	0.0649299	0.0373001	0.0530296	0.04193	0.183744	0.0184183
2014	Backfat	507	0.0611929	0.0871069	3.6992	0.680954	28.118	1.52977	10.0885	0.15668	0.0481374	0.0106021	0.078967	0.111322	0.0928154	0.265383	0.487532	0.0746373	0.108705	0.164735	1.20177	0.350365	0.120347	0.273928	1.16426	0.119144	4.4561	0.228513	1.15116	34.9829	1.78033	0.0819864	0.396893	0.117004	0.0767881	0.182079	0.0182881	0.128297	0.0559541	0.0381331	0.05193	0.103285	1.23482	0.0656152	0.0409822	0.109523	0.0595698	0.157157	0.0297017
2014	Backfat	508	0.0657644	0.081462	3.82192	0.664659	30.8121	1.54406	11.0225	0.186189	0.0653807	0.010903	0.107126	0.147969	0.122009	0.340793	0.550934	0.0910153	0.184106	0.205299	2.37528	0.748203	0.168639	0.393251	1.24464	0.153086	4.22291	0.212526	0.876458	38.5169	1.91598	0.136771	0.38274	0.166834	0.107027	0.23964	0.0292501	0.151826	0.0900838	0.0492646	0.0304385	0.076536	1.18517	0.0818632	0.057044	0.121938	0.0537522	0.243771	0.00756563
2014	Backfat	601	0.0664538	0.0848211	3.43754	0.517377	27.4573	1.05628	12.7602	0.172687	0.0975751	0.0154136	0.122355	0.149686	0.140474	0.343949	0.539412	0.0780317	0.179562	0.219353	0.878405	0.613032	0.128618	0.366581	1.76483	0.156584	6.33584	0.352264	1.12145	38.1327	2.34653	0.117008	0.538533	0.14768	0.106722	0.249246	0.0213665	0.198242	0.106145	0.0516437	0.0236786	0.0912441	1.21026	0.089634	0.0510868	0.103514	0.0511825	0.31808	0.013064
2014	Backfat	602	0.0533752	0.0908919	4.04048	0.608075	27.1838	0.973145	9.45586	0.140145	0.0778132	0.0200946	0.146561	0.163706	0.146751	0.338501	0.61588	0.101771	0.115734	0.183727	0.695667	0.647263	0.150612	0.351957	1.91375	0.178247	6.06113	0.415785	1.01732	40.8739	2.5477	0.128813	0.754762	0.115536	0.128403	0.276314	0.0366622	0.205409	0.0843905	0.0660447	0.0280014	0.134214	1.07023	0.0858968	0.0590953	0.0987454	0.0609602	0.419698	0.0235598
2014	Backfat	603	0.0504956	0.0790484	3.32527	0.47066	25.9766	0.825504	8.25617	0.149975	0.0549432	0.0200569	0.134817	0.151386	0.129484	0.367934	0.601622	0.103687	0.162843	0.217465	0.956785	0.264858	0.107575	0.238774	1.4807	0.112566	7.03114	0.302881	1.26301	37.6036	2.24113	0.074804	0.522356	0.0818413	0.070502	0.177054	0.0139215	0.140641	0.055908	0.0357647	0.0326815	0.132987	0.928032	0.0488697	0.0654714	0.0805636	0.0528893	0.165604	0.0351481
2014	Backfat	604	0.0548659	0.0819749	3.70806	0.55785	28.6691	1.0454	9.24651	0.159028	0.0632771	0.00946739	0.0946739	0.117136	0.103646	0.290676	0.462573	0.0788293	0.135397	0.188962	1.54908	0.482263	0.205185	0.407601	1.77928	0.181652	5.642	0.334327	0.985317	35.403	2.40348	0.120942	0.443312	0.148083	0.104866	0.182536	0.034091	0.23896	0.0944705	0.0710086	0.0654027	0.0984155	1.67908	0.0736933	0.0474755	0.173947	0.0799299	0.248745	0.0384111
2014	Backfat	605	0.0639049	0.107921	4.01229	0.639751	26.4448	0.982286	10.6822	0.203927	0.0740716	0.0245647	0.155451	0.243022	0.176202	0.470429	0.638327	0.103721	0.264549	0.259694	2.64781	0.557773	0.159133	0.314232	1.28907	0.154237	5.20468	0.278899	1.06149	40.1402	2.45797	0.16687	0.513502	0.13365	0.102724	0.324632	0.0273166	0.207488	0.0870029	0.071103	0.0473425	0.100044	1.27825	0.0530437	0.0461338	0.120982	0.0648403	0.312113	0.0182224
2014	Backfat	606	0.0494714	0.0837766	3.50187	0.533167	25.6698	0.999795	10.4712	0.172124	0.080015	0.0127464	0.109393	0.13779	0.12044	0.356734	0.53493	0.1033	0.18527	0.202446	1.35923	0.550958	0.214392	0.413418	1.14509	0.186145	5.08651	0.232681	1.36045	37.0149	2.68042	0.158471	0.439515	0.136448	0.0973284	0.292986	0.0420268	0.27211	0.104639	0.0685566	0.186546	0.0770359	1.8209	0.071217	0.0346849	0.217094	0.115609	0.389545	0.0620617
2014	Backfat	607	0.0438985	0.0808073	3.27879	0.659227	24.6128	1.34053	8.99587	0.213241	0.0619563	0.0270476	0.135727	0.171573	0.181123	0.486528	0.613837	0.141043	0.339973	0.319097	4.77736	0.507176	0.165039	0.396283	2.33015	0.169557	5.9256	0.439104	1.29242	36.57	2.2294	0.138742	0.603565	0.146638	0.113884	0.205401	0.0286447	0.215666	0.0920579	0.0693207	0.0478775	0.105552	1.07382	0.0481566	0.0515212	0.145495	0.0632196	0.300021	0.026804
2014	Backfat	608	0.0615952	0.112611	4.58178	0.760232	26.1704	1.13468	10.21	0.182438	0.0766306	0.0258772	0.149086	0.172459	0.134417	0.370533	0.495337	0.0654413	0.162739	0.210414	1.39847	0.601594	0.195736	0.396451	0.956692	0.158555	4.36018	0.221679	1.23149	38.8517	2.53443	0.130429	0.40209	0.132017	0.106832	0.388559	0.0330541	0.237594	0.0997346	0.0659723	0.0632558	0.0684947	1.57674	0.062468	0.0403945	0.152311	0.077488	0.277792	0.0246426
2014	Backfat	609	0.0382289	0.0603775	3.15014	0.634386	26.5722	1.35322	10.4238	0.202538	0.086259	0.0189261	0.119865	0.137915	0.131876	0.388936	0.574707	0.104373	0.23723	0.256265	2.02068	0.372375	0.179723	0.381013	1.69524	0.130611	5.71627	0.345985	1.37925	36.8604	2.69432	0.101524	0.614717	0.112147	0.0913145	0.261057	0.0248531	0.241506	0.0926704	0.0648493	0.0896681	0.110484	1.34943	0.0332431	0.0430339	0.134697	0.097021	0.254646	0.055242
2014	Backfat	610	0.0497921	0.0843858	3.51317	0.685647	26.7988	1.32679	8.32024	0.20616	0.0553887	0.0124728	0.114424	0.134128	0.115372	0.381154	0.49071	0.0958532	0.290719	0.288079	3.47307	0.547501	0.160358	0.295377	1.10839	0.146675	5.90655	0.251671	1.054	37.2684	2.32993	0.117787	0.378247	0.142772	0.102479	0.250982	0.037253	0.177993	0.0781314	0.0565716	0.0294836	0.0705762	0.964849	0.07316	0.0373137	0.0979236	0.0501365	0.230879	0.0164002
2014	Backfat	611	0.0545415	0.0872203	4.2398	0.557182	27.1986	1.00027	12.2253	0.144014	0.0964589	0.0174745	0.129145	0.154774	0.129785	0.328422	0.488679	0.00742953	0.14209	0.179119	0.805383	0.737729	0.200377	0.367247	1.17387	0.187933	4.23838	0.275552	1.31987	40.6971	2.22804	0.16207	0.529683	0.174414	0.111613	0.280593	0.0177521	0.212729	0.0873587	0.0735197	0.0514638	0.0780606	1.24356	0.0494435	0.0327163	0.141637	0.0646414	0.36826	0.0218397
2014	Backfat	612	0.0327862	0.0483314	2.86529	0.625776	23.7364	1.45636	12.2023	0.208903	0.093724	0.0177714	0.129282	0.16541	0.164938	0.443947	0.684582	0.133324	0.205745	0.24394	1.36935	0.806413	0.146806	0.258622	1.24864	0.173182	5.03333	0.211171	0.804712	38.2669	1.9031	0.170604	0.379798	0.131593	0.0942096	0.21948	0.0273836	0.139065	0.063931	0.0626338	0.0198279	0.0852413	1.26991	0.0567065	0.0465879	0.0992566	0.0420288	0.297454	0.00648575
2014	Backfat	701	0.0610729	0.0865732	3.74297	0.432168	26.955	0.874502	13.0298	0.160753	0.0974126	0.0187441	0.149618	0.169032	0.188915	0.354829	0.663537	0.139585	0.133719	0.194963	0.462098	0.764829	0.18133	0.325201	1.60318	0.189231	6.29394	0.311194	1.05169	37.1519	2.47905	0.1362	0.461627	0.130464	0.0890927	0.221926	0.0227726	0.182015	0.0810906	0.0709283	0.0421007	0.0924972	1.3493	0.0856424	0.0587464	0.118974	0.0550788	0.338968	0.012651
2014	Backfat	702	0.0536646	0.0890746	4.05177	0.545058	25.662	0.947321	11.2883	0.151852	0.0735269	0.0207908	0.153964	0.195921	0.161414	0.398898	0.629496	0.0887157	0.174456	0.216938	1.15183	0.409134	0.150508	0.290754	1.40415	0.128328	6.7228	0.311597	1.33091	40.9144	3.06215	0.109968	0.554779	0.0972743	0.0985142	0.31173	0.0224479	0.219405	0.09729	0.0754154	0.0456242	0.114998	1.31789	0.0876883	0.0483471	0.123694	0.067199	0.297795	0.0389577
2014	Backfat	703	0.043504	0.0657383	3.01531	0.549424	25.2042	1.03764	8.23774	0.136378	0.0708491	0.0133587	0.0980266	0.123991	0.105432	0.351433	0.47798	0.0690397	0.166869	0.218552	1.52432	0.562839	0.144545	0.307314	1.03927	0.179269	5.90268	0.216561	1.08636	40.3934	2.8957	0.108808	0.363455	0.163183	0.120513	0.312706	0.0405887	0.212736	0.0976695	0.080315	0.02583	0.0540815	1.08849	0.0449944	0.0507334	0.0882619	0.0568372	0.274916	0.0308749
2014	Backfat	704	0.037376	0.0666836	3.49429	0.553577	23.7847	0.964622	11.9164	0.14848	0.0975584	0.019683	0.143249	0.165848	0.147842	0.391021	0.563825	0.0861234	0.172245	0.219266	1.04433	0.75545	0.247441	0.434749	0.945525	0.19835	5.55874	0.165387	1.11597	35.3251	2.35276	0.143071	0.251446	0.198684	0.0971291	0.208322	0.0308794	0.221598	0.0972011	0.0821557	0.0473138	0.0546385	1.32063	0.0781462	0.0556256	0.144938	0.0643564	0.270205	0.0144515
2014	Backfat	705	0.0497873	0.0923136	3.9999	0.744888	26.6534	1.16084	12.5886	0.166902	0.0970264	0.0291429	0.19363	0.27051	0.173246	0.48686	0.677903	0.10162	0.256728	0.248412	1.48607	0.903561	0.228832	0.386226	1.04087	0.165176	4.58265	0.181479	0.974629	36.5481	2.04877	0.132793	0.290149	0.191967	0.0873983	0.19959	0.0221574	0.18742	0.0768732	0.06403	0.0402049	0.0472779	1.36864	0.0628883	0.0535715	0.119364	0.0577157	0.288121	0.0160075
2014	Backfat	706	0.0405588	0.0770072	3.73125	0.542916	25.2745	1.18042	14.7942	0.176083	0.103226	0.0242071	0.16323	0.218536	0.191288	0.450661	0.719922	0.112386	0.226609	0.227339	1.34434	0.535267	0.176382	0.344956	1.27705	0.142145	6.76961	0.258376	0.941561	33.6071	2.32234	0.133554	0.285813	0.142747	0.084892	0.184943	0.0150155	0.197468	0.0794031	0.0690632	0.0397991	0.0764767	1.1331	0.0494922	0.0514896	0.118308	0.0604752	0.225727	0.00994978
2014	Backfat	707	0.0641212	0.127398	5.11411	0.610933	29.2607	0.998194	11.0149	0.156257	0.0823927	0.0170911	0.122457	0.168444	0.117624	0.338593	0.450775	0.0690659	0.179999	0.207632	1.5494	0.357197	0.175969	0.398726	1.89664	0.136999	5.0467	0.314242	1.03642	33.1299	2.004	0.0859849	0.40883	0.13055	0.0881358	0.175284	0.0152917	0.215528	0.0753957	0.0656098	0.0911865	0.0731716	1.22902	0.0564209	0.0789386	0.118658	0.123625	0.186409	0.0391435
2014	Backfat	708	0.0662323	0.111313	4.35272	0.790731	31.1275	1.31684	8.6129	0.200331	0.0605584	0.0116501	0.137391	0.172341	0.140999	0.401901	0.505398	0.0747981	0.359039	0.356177	3.41941	0.693683	0.270657	0.571687	1.07151	0.225361	3.5488	0.207942	1.10345	33.8735	2.23397	0.227403	0.353932	0.215132	0.103169	0.204874	0.0236026	0.229853	0.0919995	0.0831389	0.0772947	0.0818192	2.19611	0.0748479	0.0797806	0.201959	0.074301	0.211124	0.0243195
2014	Backfat	709	0.0534035	0.0786569	3.69965	0.783585	25.343	1.59583	15.2192	0.279009	0.100989	0.0245179	0.151364	0.211467	0.160506	0.463819	0.621661	0.115868	0.315419	0.296374	2.07897	0.61521	0.173778	0.374397	1.54751	0.186874	5.74439	0.301534	0.859833	37.3008	2.1244	0.123606	0.408806	0.162611	0.085828	0.196027	0.0429057	0.161532	0.0706379	0.057274	0.0370372	0.0778926	1.00726	0.0458255	0.0590736	0.0818882	0.0515541	0.249898	0.00897292
2014	Backfat	710	0.0476671	0.0853435	4.23087	0.509247	26.1924	0.884062	12.6941	0.175765	0.0982378	0.022932	0.150696	0.193284	0.184689	0.390141	0.580204	0.102693	0.16886	0.206279	0.883976	0.624918	0.177894	0.356438	1.55722	0.161513	5.82225	0.307028	0.874473	36.1409	2.05692	0.112128	0.421744	0.137279	0.092259	0.20666	0.0219321	0.190688	0.100211	0.0543007	0.0269129	0.0845382	1.28169	0.0522274	0.0365592	0.13631	0.0494794	0.28614	0.0172559
2014	Backfat	711	0.060656	0.114203	4.46546	0.52178	27.9139	0.884567	11.0879	0.776033	0.0884996	0.0154415	0.13926	0.180723	0.133193	0.340425	0.524601	0.0778394	0.170215	0.213736	0.883458	0.37431	0.125061	0.309789	1.35947	0.166399	6.11842	0.302224	1.06326	40.3544	2.59713	0.114725	0.511497	0.111429	0.10835	0.314152	0.0351673	0.180702	0.0729665	0.0425477	0.0302262	0.108391	1.2489	0.0543156	0.0260627	0.102715	0.0534792	0.261104	0.0298412
2014	Backfat	712	0.054187	0.0891009	3.26799	0.501056	25.5989	0.912534	9.86508	0.708458	0.0913637	0.0119974	0.108151	0.131972	0.122054	0.327339	0.482839	0.0923893	0.144285	0.197872	1.08841	0.732171	0.274674	0.30621	2.33459	0.18163	4.86399	0.415195	0.585736	34.6871	1.39162	0.191847	0.523374	0.194079	0.118191	0.269447	0.0457763	0.223309	0.118684	0.0662682	0.0345034	0.1408	1.03628	0.0655254	0.0357012	0.127913	0.06757	0.293546	0.0286759
2015	Backfat	101	0.0774521	0.147145	5.54348	0.431627	27.5083	0.877463	12.6443	0.208648	0.0993156	0.0477104	0.180009	0.217537	0.28244	0.350106	0.439763	0.18379	0.23406	0.237241	0.881893	0.652718	0.252782	0.30125	2.02568	0.163486	6.08598	0.336766	0.618327	35.3063	1.41691	0.187549	0.437706	0.174581	0.117606	0.204123	0.0346089	0.241238	0.122952	0.0710298	0.0761543	0.144274	1.07266	0.0618273	0.0495978	0.150245	0.0685981	0.299563	0.0373176
2015	Backfat	102	0.0672893	0.102164	4.26343	0.422475	30.0083	0.838602	10.1945	0.204713	0.0726146	0.0377914	0.158898	0.204178	0.191335	0.333762	0.398697	0.111162	0.23813	0.233522	1.1728	0.674879	0.178151	0.234531	1.51651	0.164397	5.1848	0.304719	0.628885	39.2283	1.34187	0.15649	0.515079	0.165702	0.135793	0.199161	0.0366901	0.175617	0.0750505	0.0394548	0.0448306	0.161025	0.995432	0.093715	0.057406	0.118786	0.0494341	0.271887	0.0196794
2015	Backfat	103	0.04954	0.075481	3.47731	0.345734	28.4415	0.856779	11.3993	0.0647653	0.0827932	0.0339629	0.165832	0.168736	0.294333	0.347307	0.492872	0.21043	0.140274	0.183316	0.393183	0.47626	0.213689	0.213574	1.6278	0.155745	6.24619	0.306525	0.636676	39.276	1.74926	0.147355	0.531267	0.147151	0.106691	0.272488	0.0328604	0.219816	0.107752	0.0758331	0.106566	0.149538	0.878644	0.0598003	0.0453796	0.126693	0.0687706	0.296611	0.0279831
2015	Backfat	104	0.0486877	0.0758864	3.74022	0.340341	28.07	0.703668	9.47191	0.208861	0.0586392	0.0262514	0.155322	0.158404	0.14525	0.350659	0.413592	0.121742	0.202929	0.23057	1.12028	0.933026	0.276434	0.298012	0.700456	0.159194	3.27689	0.146807	0.467469	35.4181	1.05288	0.228815	0.235112	0.201918	0.0935917	0.184898	0.0420226	0.165647	0.0841492	0.0425598	0.0660405	0.066647	1.05128	0.0842539	0.0462073	0.120818	0.0556365	0.237187	0.0236886
2015	Backfat	105	0.052439	0.062978	3.50064	0.311539	26.8988	0.910328	18.9914	0.174954	0.114268	0.0405807	0.17779	0.221388	0.275386	0.362876	0.582793	0.181627	0.247669	0.232539	0.848549	0.675457	0.255286	0.233413	2.51442	0.227292	6.74348	0.377514	0.589208	35.0061	1.27075	0.210491	0.514252	0.14514	0.09751	0.146524	0.0305996	0.206642	0.101909	0.0537697	0.081725	0.1469	0.92738	0.0603893	0.0523947	0.117234	0.0753331	0.211217	0.0293044
2015	Backfat	106	0.0593163	0.106614	4.70047	0.378995	28.9513	0.763717	10.0707	0.226821	0.0646325	0.0371457	0.169792	0.208975	0.192043	0.376721	0.453565	0.112656	0.243441	0.241364	1.50066	0.531508	0.19446	0.213906	2.25694	0.15157	5.97254	0.487778	0.683937	42.3067	2.213	0.165558	1.01204	0.136973	0.11803	0.433715	0.0277658	0.191857	0.101604	0.0676851	0.0472764	0.248077	1.03718	0.0699462	0.0631157	0.107969	0.061243	0.390424	0.0249949
2015	Backfat	107	0.0518692	0.081653	3.52196	0.279474	24.5795	0.726857	8.83222	0.206331	0.0544781	0.0210749	0.113902	0.124249	0.159598	0.303888	0.391204	0.154194	0.150205	0.197209	0.687532	0.488384	0.244633	0.2794	1.30076	0.160923	4.31245	0.217158	0.513066	38.1476	1.31169	0.195139	0.379222	0.177306	0.102236	0.222068	0.0257084	0.203449	0.0999924	0.0628504	0.0667655	0.112552	1.05725	0.0550316	0.0332762	0.117373	0.079257	0.245961	0.0445565
2015	Backfat	108	0.0573199	0.0785693	3.39429	0.317174	27.5801	0.732246	13.5453	0.1806	0.0939573	0.030447	0.159455	0.2097	0.195225	0.410098	0.523219	0.133814	0.245717	0.247459	1.55317	0.362534	0.225412	0.30065	1.26421	0.156686	4.13156	0.19718	0.403166	31.826	1.06372	0.149302	0.258256	0.168799	0.0850455	0.221487	0.0353041	0.183231	0.0905265	0.0470957	0.0737597	0.0782391	0.762615	0.0410511	0.0347601	0.114686	0.068292	0.170976	0.0175458
2015	Backfat	109	0.0649297	0.102334	5.24855	0.371998	31.5614	0.758863	15.4782	0.243826	0.0978514	0.0311511	0.148663	0.209499	0.158114	0.2939	0.404163	0.0923395	0.28029	0.24492	1.64923	0.935718	0.247455	0.25684	2.13096	0.213021	5.30409	0.398932	0.64756	37.8281	1.46992	0.205591	0.584105	0.195828	0.12958	0.255446	0.0361417	0.215953	0.107583	0.0719722	0.0885516	0.15723	1.0818	0.0706507	0.0512412	0.149653	0.0638068	0.447154	0.0157925
2015	Backfat	110	0.0482641	0.099679	4.39101	0.409706	26.094	0.836109	11.435	0.197626	0.0983463	0.0518216	0.18754	0.226859	0.270614	0.388952	0.549619	0.172641	0.207004	0.244666	0.687128	0.295267	0.145417	0.229429	1.79516	0.136571	6.2134	0.360307	0.525855	40.4716	1.87216	0.110902	0.57516	0.107031	0.108374	0.307812	0.0355744	0.177716	0.097037	0.0482559	0.0529434	0.174682	0.735781	0.048893	0.0384749	0.0869702	0.0718288	0.238791	0.0476724
2015	Backfat	111	0.0534413	0.0747593	3.38481	0.256653	28.3489	0.632755	9.40654	0.158103	0.0586663	0.0226909	0.129538	0.136719	0.114822	0.304401	0.327276	0.096868	0.152009	0.195949	0.976977	0.531026	0.213205	0.203623	2.49603	0.173274	6.70388	0.467773	0.59915	38.1441	1.5806	0.15735	0.637955	0.168011	0.10649	0.207213	0.0355429	0.221859	0.107126	0.0681358	0.108673	0.152479	0.948677	0.0569252	0.0496305	0.158838	0.0687803	0.367491	0.0276169
2015	Backfat	112	0.0454492	0.0832748	4.29831	0.356115	26.7486	0.704338	9.85733	0.233653	0.0594421	0.0364932	0.158148	0.194794	0.187212	0.337129	0.395958	0.111995	0.199195	0.226362	0.954424	0.599905	0.17795	0.185241	2.67422	0.149631	6.61177	0.455399	0.614451	35.5995	1.60509	0.179072	0.623558	0.154581	0.10817	0.224346	0.0297455	0.204112	0.0943114	0.0532705	0.0363889	0.167459	1.06194	0.0488759	0.0234941	0.130275	0.0518894	0.322695	0.0233135
2015	Backfat	201	0.0729191	0.119737	4.80818	0.370228	30.0091	0.761535	8.84889	0.18265	0.0690454	0.027483	0.153647	0.179201	0.191983	0.331187	0.413668	0.127883	0.157123	0.1935	0.739144	1.02707	0.282966	0.351178	1.69685	0.221383	5.79293	0.276083	0.663321	37.7431	1.46675	0.190407	0.396965	0.205108	0.128624	0.211133	0.0611986	0.253748	0.129001	0.0749493	0.118804	0.144208	1.18443	0.104566	0.0888479	0.196952	0.0764166	0.522226	0.0294048
2015	Backfat	202	0.0655138	0.134293	4.373	0.441388	26.2175	0.794347	10.7434	0.21696	0.0986432	0.0599714	0.205899	0.254227	0.294561	0.406762	0.548278	0.191421	0.242556	0.26787	0.755834	0.498941	0.262713	0.248211	2.47894	0.167339	5.85784	0.458131	0.522382	37.8732	1.5675	0.164821	0.712836	0.166388	0.10019	0.247684	0.039677	0.242392	0.103592	0.0648461	0.0608611	0.182049	0.830647	0.0585329	0.041736	0.101856	0.0675937	0.25379	0.0371066
2015	Backfat	203	0.0608256	0.102871	4.39608	0.329603	26.319	0.707119	11.1062	0.222883	0.0754649	0.0317471	0.142452	0.177039	0.17844	0.333574	0.412409	0.123198	0.232356	0.233516	1.36642	0.637298	0.25303	0.297866	1.75496	0.175907	4.9164	0.329542	0.543477	34.6988	1.30685	0.181799	0.438496	0.190094	0.10285	0.22385	0.0547987	0.205766	0.097645	0.0812964	0.0826188	0.145437	0.974338	0.0488878	0.0400355	0.117962	0.0627663	0.256272	0.0302071
2015	Backfat	204	0.0597833	0.100053	4.6642	0.391454	29.8438	0.848801	12.4975	0.224433	0.0937111	0.0358523	0.164718	0.180618	0.201905	0.338391	0.40018	0.128697	0.222983	0.235766	1.08927	1.01463	0.308479	0.324995	1.51486	0.20309	4.3146	0.232061	0.54626	36.69	1.05336	0.194889	0.380036	0.211367	0.10622	0.152833	0.0581289	0.214207	0.113056	0.0829655	0.109129	0.116842	0.926825	0.0551816	0.0369816	0.149754	0.0705631	0.377822	0.0207325
2015	Backfat	205	0.0510496	0.0773287	4.1023	0.388115	27.3223	0.85723	14.0362	0.254466	0.0889912	0.0370663	0.159409	0.193024	0.197514	0.37483	0.432284	0.12511	0.288567	0.290539	1.06312	0.669583	0.20519	0.233956	2.82953	0.187701	7.93305	0.494719	0.606393	36.7806	1.60104	0.164787	0.675545	0.130621	0.112936	0.158374	0.0526501	0.207528	0.115871	0.0701697	0.0777408	0.17814	1.13241	0.077316	0.0558243	0.173491	0.0538969	0.413407	0.0243409
2015	Backfat	206	0.0520335	0.0985378	4.25466	0.333115	27.6192	0.680919	8.81519	0.168081	0.064232	0.0333419	0.150648	0.188166	0.20485	0.318632	0.510578	0.125219	0.158012	0.200372	0.571876	0.803899	0.266517	0.38573	1.85825	0.196784	5.16829	0.312379	0.547633	32.0429	1.13985	0.242808	0.373279	0.194269	0.108153	0.176996	0.0377784	0.197523	0.0919199	0.0533568	0.0627344	0.120933	1.12667	0.0808503	0.0617694	0.130071	0.0644936	0.263915	0.026621
2015	Backfat	207	0.0734061	0.120808	5.18618	0.453631	31.0811	0.925741	12.5923	0.224657	0.0863096	0.0368408	0.176847	0.241787	0.243451	0.356317	0.466139	0.115729	0.251983	0.223505	0.964104	0.689665	0.291004	0.387905	1.61141	0.166998	5.55789	0.278432	0.598938	36.3802	1.37849	0.222559	0.408216	0.19113	0.108673	0.201033	0.0420026	0.238581	0.116103	0.0646762	0.0789235	0.114551	1.07433	0.0704416	0.0471375	0.130085	0.0694807	0.285703	0.0209551
2015	Backfat	208	0.0684778	0.104471	4.69632	0.34618	26.0633	0.791717	13.5768	0.201379	0.0918892	0.0461224	0.171302	0.199014	0.26284	0.357213	0.456276	0.178823	0.249313	0.250751	1.00102	0.671236	0.28819	0.347606	2.45635	0.16159	5.45961	0.388829	0.526031	33.6129	1.17563	0.231589	0.455316	0.179714	0.119312	0.175003	0.044663	0.218386	0.112852	0.0567053	0.0998693	0.121871	0.786608	0.0595789	0.0417672	0.139724	0.0732445	0.310888	0.0258629
2015	Backfat	209	0.07189	0.137945	5.55393	0.430978	29.6139	0.825065	11.6728	0.217681	0.0872955	0.040759	0.187767	0.219025	0.229957	0.347253	0.42535	0.133881	0.25523	0.255385	0.912112	0.628308	0.253972	0.318451	1.67983	0.170244	5.35927	0.331081	0.670691	40.0922	1.7671	0.196783	0.604964	0.170723	0.118095	0.324762	0.0301774	0.243113	0.131346	0.0928171	0.096087	0.180572	1.04021	0.0737726	0.0453374	0.13167	0.0900036	0.323182	0.0227118
2015	Backfat	210	0.0583185	0.0884446	4.13336	0.330532	24.9798	0.796084	10.767	0.251729	0.0816649	0.0258478	0.140579	0.158798	0.151205	0.334389	0.445442	0.139293	0.261249	0.288623	1.33398	0.678618	0.21678	0.291063	1.80319	0.169774	5.98062	0.279182	0.604589	35.2947	1.24364	0.157751	0.405594	0.156981	0.099337	0.171151	0.0414969	0.169147	0.0795341	0.0423369	0.0484164	0.13567	0.829798	0.0840826	0.0644407	0.0946085	0.0467821	0.229957	0.00693948
2015	Backfat	211	0.0637387	0.0980901	4.3823	0.381948	30.2006	0.826323	12.0431	0.159767	0.092123	0.0309805	0.142667	0.181088	0.217897	0.265343	0.368981	0.123323	0.201093	0.209493	0.538996	0.651608	0.207521	0.261585	1.80522	0.171991	5.55579	0.354171	0.489866	34.3661	1.43173	0.155468	0.413857	0.18202	0.1025	0.259214	0.058978	0.186494	0.0915764	0.0457975	0.05378	0.122671	0.92035	0.0589914	0.0408372	0.11907	0.0561894	0.279319	0.0195108
2015	Backfat	212	0.0621762	0.101567	5.28623	0.377906	29.4403	0.715213	12.5776	0.200617	0.0827643	0.0330686	0.166756	0.216412	0.19358	0.365948	0.412928	0.123041	0.190104	0.201949	0.758126	0.778932	0.274037	0.329512	1.46584	0.166298	4.26874	0.284506	0.580879	36.465	1.38376	0.165829	0.52353	0.189342	0.0963912	0.254115	0.0451957	0.19286	0.105701	0.0751318	0.102602	0.134637	1.18375	0.0616132	0.0468769	0.157603	0.0696136	0.275543	0.0170587
2015	Backfat	301	0.0465683	0.0689005	3.89659	0.353128	27.0272	0.880924	14.2406	0.221008	0.0860588	0.037379	0.152322	0.208882	0.243685	0.33316	0.473109	0.153543	0.270012	0.268529	1.29495	0.508602	0.185608	0.221134	1.36088	0.181724	5.68189	0.250765	0.77736	38.8709	1.79535	0.126112	0.438439	0.123171	0.0961699	0.283959	0.0305252	0.201098	0.0760059	0.055187	0.033655	0.152864	1.0474	0.0791244	0.0705943	0.110761	0.0728356	0.298795	0.0269398
2015	Backfat	302	0.0648628	0.072468	2.97529	0.38948	29.7685	0.839474	9.08014	0.165156	0.0505589	0.0349652	0.146175	0.200291	0.216432	0.349615	0.51244	0.164533	0.197706	0.228061	1.36438	0.876879	0.267671	0.477836	0.853708	0.173144	2.92822	0.15241	0.522786	33.6239	1.01873	0.164211	0.267511	0.189356	0.100541	0.246407	0.0442903	0.148211	0.0719961	0.0635191	0.095055	0.0950161	1.10516	0.0736409	0.0431205	0.143854	0.06059	0.232041	0.0249255
2015	Backfat	303	0.0690991	0.0801512	3.75799	0.426737	29.2094	1.06392	17.3409	0.239656	0.115345	0.0377232	0.152447	0.214018	0.205039	0.347703	0.494388	0.141462	0.275613	0.25373	1.46195	0.661197	0.207482	0.198542	1.94585	0.16518	5.21369	0.393618	0.66998	37.2408	1.36434	0.122851	0.611507	0.172423	0.111144	0.220797	0.0532839	0.17332	0.0877155	0.062167	0.0268305	0.123112	0.827823	0.0640342	0.0410632	0.102503	0.0538919	0.287423	0.0292134
2015	Backfat	304	0.0325522	0.0639634	4.07949	0.401312	27.2369	0.863072	13.1273	0.175169	0.101053	0.0391501	0.163905	0.196023	0.253172	0.338639	0.483447	0.174536	0.171992	0.20435	0.637823	0.611861	0.168578	0.238205	1.81831	0.129228	5.6991	0.356636	0.660574	37.2156	1.47124	0.110221	0.515775	0.137344	0.107226	0.240631	0.0355161	0.160822	0.0817769	0.050808	0.0554653	0.157521	0.798187	0.065189	0.0485028	0.0957712	0.057017	0.293835	0.0180789
2015	Backfat	305	0.058153	0.091013	4.27081	0.398141	30.1883	0.86313	10.1523	0.187015	0.0698345	0.0324698	0.133438	0.158336	0.215995	0.279052	0.391678	0.14451	0.166544	0.191853	0.587843	0.796069	0.228227	0.263308	0.989524	0.174345	3.1536	0.178764	0.483547	33.0736	1.00741	0.120109	0.283051	0.183614	0.0891636	0.194742	0.045848	0.154707	0.0678266	0.0376383	0.0883507	0.0894496	0.902076	0.0402641	0.0265514	0.124366	0.0546665	0.234659	0.0173566
2015	Backfat	306	0.0420016	0.0628798	4.10594	0.406903	28.9126	0.995773	18.6737	0.244122	0.125462	0.0372915	0.162698	0.221627	0.189913	0.37563	0.480661	0.127209	0.262846	0.231997	1.19356	0.360039	0.2068	0.233874	1.79429	0.155808	4.96966	0.332141	0.581227	38.625	1.57343	0.105444	0.618126	0.135691	0.0918325	0.267276	0.0348291	0.186713	0.0872323	0.0507063	0.0750514	0.138762	0.945426	0.0525702	0.0362823	0.136129	0.0895869	0.219708	0.0436834
2015	Backfat	307	0.047333	0.071013	3.90766	0.308074	26.5688	0.745298	12.6462	0.226477	0.0643876	0.0241091	0.123439	0.15364	0.13262	0.318253	0.37554	0.111922	0.250401	0.274361	1.46681	0.619918	0.196259	0.258985	1.86073	0.172043	5.25201	0.344791	0.583182	38.382	1.50057	0.114239	0.593039	0.113106	0.0925089	0.255162	0.0458016	0.174829	0.0880231	0.0523271	0.089046	0.157299	0.782278	0.0682025	0.0365517	0.160407	0.0647635	0.354312	0.0256962
2015	Backfat	308	0.0496489	0.0783539	4.14991	0.35497	28.4259	0.778387	10.6695	0.197579	0.0531575	0.0349235	0.156073	0.167838	0.169736	0.336884	0.39789	0.133686	0.194038	0.238522	0.948612	0.690918	0.224543	0.233273	1.54366	0.149587	5.0748	0.307477	0.557655	35.088	1.64383	0.140338	0.452188	0.162004	0.100022	0.341907	0.0674436	0.205856	0.111439	0.0729889	0.0724748	0.126551	1.10976	0.067094	0.0405485	0.188705	0.0698059	0.308727	0.0180131
2015	Backfat	309	0.0568818	0.0881146	4.85757	0.365603	29.8567	0.779307	11.3211	0.212242	0.0830662	0.032499	0.13854	0.164749	0.17959	0.314655	0.371566	0.137572	0.256333	0.265604	1.32909	0.910978	0.269668	0.337943	1.39432	0.178726	4.40414	0.244504	0.667183	35.9796	1.2544	0.144681	0.404902	0.189881	0.0975303	0.21522	0.0665231	0.182101	0.093747	0.0716982	0.0871443	0.139312	1.04177	0.0712101	0.0643961	0.144065	0.0696078	0.32037	0.0307335
2015	Backfat	310	0.076362	0.0942699	3.9518	0.457175	27.9167	0.986402	13.8295	0.202545	0.0978527	0.0442823	0.172318	0.239411	0.226717	0.364008	0.493635	0.145344	0.244668	0.253611	1.0749	0.807091	0.227724	0.301661	1.7729	0.158512	4.69431	0.329343	0.60109	34.9854	1.30945	0.135932	0.484348	0.199308	0.101155	0.230647	0.0481978	0.181961	0.0885865	0.0689222	0.0762366	0.153127	0.98461	0.0565932	0.0422388	0.120399	0.0659871	0.302829	0.0170141
2015	Backfat	311	0.0591011	0.0983856	4.5126	0.423751	28.701	0.910732	13.3199	0.218291	0.0917829	0.0458127	0.164237	0.214051	0.259992	0.347017	0.497724	0.161655	0.243066	0.242667	0.935435	0.634962	0.19242	0.207145	1.23567	0.161627	4.42547	0.261497	0.628926	39.3292	1.40803	0.119979	0.523865	0.161174	0.107266	0.22221	0.0492081	0.182258	0.0988908	0.0610574	0.0814685	0.127846	0.849863	0.0671477	0.0454613	0.151952	0.0635767	0.310943	0.021712
2015	Backfat	312	0.0508804	0.0748835	4.06553	0.349156	26.5756	0.873901	13.1132	0.216777	0.0802675	0.035867	0.157169	0.175521	0.184213	0.326505	0.468174	0.156064	0.203868	0.232832	0.884135	0.587091	0.129734	0.280177	1.94874	0.126678	6.49029	0.39726	0.813206	38.0955	1.57495	0.0933255	0.641845	0.123187	0.0923575	0.176382	0.0380236	0.164824	0.0635718	0.0541597	0.037911	0.14113	0.751853	0.0423913	0.0438313	0.0855629	0.0417056	0.0113569	0.01318
2015	Backfat	401	0.0548744	0.064414	3.53291	0.39129	29.3981	0.918647	9.87909	0.177826	0.066142	0.0290646	0.120347	0.163928	0.196348	0.288588	0.580042	0.11996	0.123016	0.188901	0.620976	0.884309	0.163734	0.313362	1.4963	0.164957	4.41159	0.311065	0.847958	36.4692	1.33309	0.106449	0.540772	0.162084	0.103176	0.245705	0.0524987	0.177922	0.0796652	0.0616213	0.0829037	0.115598	1.0163	0.0499246	0.0146295	0.145844	0.0557252	0.00982631	0.0112387
2015	Backfat	402	0.0499527	0.0753006	4.26542	0.538507	27.8671	1.21378	13.0713	0.242948	0.109166	0.0416339	0.171565	0.244881	0.233433	0.341883	0.680806	0.139857	0.222145	0.242952	0.759328	0.878422	0.199856	0.338532	1.37514	0.135817	5.15028	0.260176	0.599984	36.8618	1.4746	0.18115	0.403687	0.16205	0.0997992	0.272391	0.0594348	0.220153	0.0985484	0.0740038	0.0561443	0.108322	1.2666	0.0599574	0.0419179	0.15132	0.0547842	0.010473	0.0122053
2015	Backfat	403	0.0624219	0.0812049	4.12505	0.365872	29.8963	0.812113	10.9474	0.191812	0.0964432	0.0291819	0.135081	0.181914	0.223866	0.315312	0.599824	0.133273	0.17725	0.23218	0.74845	0.780823	0.193126	0.307794	1.5172	0.173306	5.30039	0.307113	0.71591	37.9356	1.50823	0.142983	0.513488	0.160195	0.106053	0.199093	0.0581809	0.188462	0.0817027	0.0716698	0.0669888	0.093274	0.983268	0.0529308	0.0356596	0.16025	0.052948	0.00844952	0.00982503
2015	Backfat	404	0.0514401	0.0809558	4.0553	0.388107	26.8059	0.886786	12.6376	0.194313	0.0916657	0.0388375	0.185484	0.205878	0.23456	0.384508	0.650099	0.142887	0.203936	0.24664	0.755118	0.53444	0.12625	0.250022	2.92592	0.1126	8.51038	0.551963	0.755709	35.2412	1.8849	0.0747862	0.684646	0.111708	0.104186	0.227589	0.0490905	0.181444	0.0925747	0.0592983	0.0433923	0.146569	0.770615	0.0670574	0.0373336	0.099646	0.0545618	0.00813411	0.00964273
2015	Backfat	405	0.071131	0.113135	4.4615	0.459716	31.2615	0.772293	6.56793	0.189781	0.0524105	0.0275324	0.123402	0.164989	0.189792	0.248889	0.476444	0.099571	0.128751	0.201626	0.651322	0.838386	0.188935	0.356947	0.805966	0.16249	2.40421	0.147028	0.653504	40.1026	1.10808	0.113709	0.412688	0.187385	0.121928	0.321431	0.0557194	0.137472	0.0547461	0.0607184	0.0679824	0.0706957	0.897338	0.0519252	0.0295062	0.155238	0.0453464	0.0086941	0.0100994
2015	Backfat	406	0.0568896	0.0575546	3.27139	0.363566	22.5631	1.12011	19.4519	0.207196	0.141951	0.037607	0.151307	0.184704	0.225994	0.393514	0.680729	0.221586	0.221663	0.257519	0.794188	0.169441	0.0894838	0.150774	1.72279	0.100177	6.03709	0.342703	0.703039	41.1588	1.88064	0.0656133	0.786272	0.0700241	0.0637631	0.268853	0.0207803	0.112658	0.0467975	0.0360571	0.0515606	0.157215	0.759997	0.0431995	0.0537711	0.100738	0.0696929	0.0184205	0.0286117
2015	Backfat	407	0.0479329	0.0592136	3.32685	0.257998	27.5231	0.71768	9.85289	0.210277	0.0376804	0.0097903	0.0472564	0.0722079	0.0696735	0.210861	0.381886	0.0725421	0.158553	0.242761	1.5656	0.743774	0.224422	0.437301	1.48856	0.162884	4.40551	0.28435	0.627241	37.5961	1.50431	0.164311	0.463652	0.177757	0.119378	0.308316	0.0589244	0.200139	0.0850752	0.0682365	0.0569306	0.0939756	1.01433	0.0727493	0.0351735	0.156009	0.0616589	0.00577102	0.00705619
2015	Backfat	408	0.0752429	0.105943	4.01093	0.391776	25.4448	0.84022	14.7032	0.213867	0.126766	0.0588144	0.187012	0.240715	0.299504	0.393082	0.658881	0.153511	0.246407	0.270434	0.92156	0.522668	0.179827	0.343106	0.886075	0.188219	3.73463	0.166697	0.681575	35.5534	1.31295	0.106543	0.318142	0.125205	0.0788031	0.294343	0.0403503	0.194686	0.0625214	0.0583919	0.107384	0.0653701	1.03453	0.054933	0.0366107	0.200676	0.0780453	0.0132246	0.0185144
2015	Backfat	409	0.0531393	0.0693994	3.68521	0.433678	30.0292	1.06035	13.6464	0.254869	0.0801002	0.0351763	0.13549	0.181496	0.120275	0.383482	0.603384	0.106049	0.315401	0.352801	1.96123	0.533921	0.136415	0.255459	1.45388	0.141299	5.83631	0.272402	0.7188	35.4938	1.60293	0.068187	0.387669	0.126585	0.0864384	0.22216	0.0318879	0.16384	0.069403	0.059338	0.0415167	0.0919392	0.800604	0.0320889	0.0370647	0.0976654	0.0540803	0.0128098	0.01624
2015	Backfat	410	0.06729	0.0911247	4.35012	0.432363	31.5168	0.906803	10.5278	0.180457	0.0670056	0.0263576	0.137222	0.179307	0.185508	0.311721	0.579377	0.115162	0.163345	0.216899	1.0728	0.577901	0.19157	0.327915	1.76442	0.141452	4.37138	0.357198	0.633347	39.6388	1.48272	0.104236	0.641097	0.1352	0.112223	0.289528	0.0446575	0.195911	0.0792192	0.0617312	0.0548218	0.0921117	0.896906	0.0438803	0.0260879	0.136829	0.0697717	0.013986	0.0180884
2015	Backfat	411	0.0416527	0.0561988	3.81927	0.295389	25.3993	0.762474	13.3804	0.22067	0.0907519	0.0217541	0.135667	0.153905	0.159998	0.358369	0.585524	0.129176	0.244143	0.290579	1.31829	0.484637	0.147078	0.286346	1.41761	0.113284	4.30716	0.322525	0.645861	38.5941	1.52475	0.110064	0.625837	0.130278	0.088715	0.318735	0.0594839	0.134441	0.0580108	0.0549309	0.0342552	0.105489	0.668047	0.0450264	0.031605	0.0802374	0.0429947	0.0112125	0.014046
2015	Backfat	412	0.0543389	0.0658579	3.87913	0.319112	27.1918	0.914335	14.4195	0.189238	0.0956834	0.0240773	0.115022	0.133809	0.176803	0.273493	0.48066	0.136095	0.160383	0.213867	0.666523	0.369701	0.168999	0.273772	1.34826	0.143452	6.2353	0.255699	0.659805	39.6148	1.9049	0.0837687	0.481711	0.110449	0.0785869	0.267195	0.0338663	0.190701	0.0796339	0.0645353	0.0583617	0.115619	0.919118	0.0453434	0.0433379	0.0956337	0.0742264	0.0128542	0.0187704
2015	Backfat	501	0.0500597	0.065256	3.34482	0.290775	26.5451	0.648877	11.4465	0.212974	0.0739907	0.0263663	0.112846	0.158864	0.124637	0.329192	0.576959	0.0904421	0.257272	0.308	1.55543	0.873651	0.272131	0.533683	0.966626	0.191157	3.74317	0.152879	0.613449	33.8526	1.10101	0.160879	0.218039	0.226247	0.110957	0.195683	0.0707357	0.207433	0.0985585	0.0755666	0.0645574	0.0465534	1.10532	0.0447676	0.0241116	0.158249	0.0689001	0.00849446	0.0106738
2015	Backfat	502	0.0810757	0.108719	4.41342	0.491776	27.5091	1.0369	16.7344	0.241526	0.147848	0.046736	0.198469	0.277096	0.240175	0.440046	0.724795	0.143268	0.351586	0.347777	1.23239	0.74458	0.252837	0.40489	1.45828	0.170767	5.77244	0.306204	0.759505	40.8802	2.14071	0.234381	0.584721	0.184703	0.115827	0.353019	0.0593942	0.299169	0.131787	0.120669	0.0641638	0.107071	1.24772	0.0806917	0.018722	0.15315	0.0849045	0.0237356	0.0288671
2015	Backfat	503	0.0515474	0.0773499	3.446	0.341154	24	0.751981	10.7411	0.222184	0.0837211	0.0264073	0.129713	0.160116	0.217211	0.36299	0.640705	0.154764	0.290953	0.327433	1.15444	0.951874	0.253127	0.444918	1.10539	0.178801	4.09694	0.194741	0.652637	34.1786	1.29587	0.210142	0.299751	0.204369	0.0949159	0.214965	0.0459203	0.175049	0.0791984	0.0659608	0.0607878	0.0659585	1.3478	0.107386	0.0672192	0.154126	0.0508449	0.00727795	0.0088281
2015	Backfat	504	0.0866488	0.117239	4.45388	0.452138	26.9632	0.971245	16.2292	0.220808	0.131133	0.0481404	0.165519	0.254465	0.28808	0.390854	0.780777	0.162946	0.241294	0.267353	1.13134	0.634712	0.186386	0.351259	0.659164	0.135559	3.65323	0.114968	0.578699	35.8816	1.35715	0.158993	0.232788	0.172098	0.0942612	0.283882	0.041298	0.179551	0.0841617	0.070877	0.0473079	0.0562074	1.21127	0.0717744	0.0312986	0.122698	0.0543883	0.00938263	0.0124905
2015	Backfat	505	0.0784782	0.0805496	3.97654	0.350584	27.0923	0.90169	17.121	0.205626	0.134117	0.027267	0.154345	0.199368	0.191117	0.407309	0.708546	0.149005	0.241807	0.260002	1.20257	0.702333	0.218608	0.389722	1.76366	0.17875	5.31507	0.303518	0.683053	36.4631	1.41097	0.19101	0.458588	0.178472	0.094112	0.209273	0.0426243	0.210915	0.0833733	0.089939	0.0382536	0.11372	1.18729	0.0588672	0.0529334	0.125891	0.0588431	0.0103216	0.012491
2015	Backfat	506	0.0949763	0.120212	4.25224	0.417649	28.3783	0.902649	11.954	0.209377	0.0851716	0.0296485	0.121474	0.168787	0.201585	0.322645	0.571525	0.123675	0.222991	0.264914	0.879216	0.938426	0.211024	0.384503	1.74537	0.166617	4.48704	0.338333	0.686148	36.3645	1.36258	0.175898	0.518509	0.185062	0.104888	0.220553	0.0621932	0.196426	0.0906806	0.0833447	0.045837	0.115628	1.19474	0.0783706	0.0317586	0.14347	0.0541858	0.00849013	0.0099702
2015	Backfat	507	0.0598636	0.0964439	4.28034	0.448685	27.1688	1.00527	13.439	0.234872	0.104648	0.0292893	0.156252	0.221293	0.258801	0.378253	0.74278	0.156335	0.212627	0.246318	0.727298	0.701358	0.253188	0.430494	1.82796	0.166654	6.60985	0.313871	0.685816	33.3028	1.5834	0.192372	0.383738	0.178174	0.0910371	0.202006	0.0548503	0.265651	0.112405	0.0892146	0.0821192	0.0709047	1.21864	0.037151	0.0345533	0.151189	0.087825	0.0229384	0.0303877
2015	Backfat	508	0.0649558	0.120381	4.82822	0.450518	27.8221	0.809402	11.8466	0.234749	0.0877684	0.0329929	0.146127	0.24137	0.202114	0.381498	0.602371	0.104409	0.372948	0.38435	2.04814	0.750481	0.193473	0.337608	1.94818	0.16943	6.62115	0.396638	0.73579	36.3411	1.81316	0.158074	0.58185	0.169931	0.0955132	0.241567	0.0486575	0.250517	0.111435	0.0853736	0.0535865	0.105955	1.02143	0.0573157	0.0376261	0.144591	0.0712636	0.0184872	0.0220435
2015	Backfat	509	0.060902	0.103657	4.7137	0.409621	26.0724	0.794735	11.5061	0.194495	0.0811599	0.0355498	0.16746	0.220293	0.247201	0.352067	0.652268	0.143411	0.249209	0.282175	1.0946	0.696132	0.266025	0.389199	3.09833	0.160188	6.58292	0.581165	0.717141	36.5224	1.74396	0.229344	0.7068	0.183384	0.139385	0.28191	0.0727129	0.355678	0.146227	0.125379	0.0657009	0.120303	1.15544	0.0572539	0.0332462	0.192157	0.0975332	0.0280849	0.0345727
2015	Backfat	510	0.0716747	0.137475	4.80251	0.434698	26.0395	0.819244	8.59966	0.261766	0.0801929	0.0485911	0.173368	0.221591	0.255316	0.378558	0.60247	0.135743	0.349212	0.360329	1.40057	0.343361	0.167035	0.312404	1.61339	0.133755	6.21123	0.280621	0.65391	35.8848	1.47497	0.140798	0.424575	0.107994	0.0827742	0.189872	0.0331092	0.207806	0.092947	0.065481	0.0899099	0.088784	0.990778	0.0343359	0.0366048	0.111278	0.1041	0.0266571	0.0432661
2015	Backfat	511	0.0649796	0.0946829	4.44344	0.316342	28.2504	0.738559	11.3152	0.274486	0.0663256	0.0256817	0.108131	0.165121	0.160391	0.376152	0.541321	0.110173	0.366049	0.408733	2.19452	0.638988	0.238377	0.370433	1.13375	0.113433	5.73217	0.226866	0.640445	37.4696	1.7705	0.245468	0.361413	0.180731	0.100931	0.328276	0.0398871	0.259149	0.106618	0.104477	0.0479112	0.0732254	1.31076	0.044756	0.0263089	0.133391	0.0700164	0.0160896	0.0205947
2015	Backfat	512	0.0674707	0.106526	4.58059	0.353216	26.1842	0.704466	12.5816	0.213048	0.102237	0.026642	0.115379	0.169441	0.235765	0.307709	0.582194	0.149974	0.269678	0.296865	1.11569	0.8375	0.236681	0.387797	2.38975	0.160325	5.17145	0.45944	0.721173	36.9056	1.65128	0.200093	0.625222	0.159444	0.120984	0.301542	0.0617355	0.258923	0.119155	0.0829414	0.0650574	0.138345	1.26274	0.0866751	0.0369712	0.184214	0.0762333	0.0131083	0.0156765
2015	Backfat	601	0.116985	0.189587	5.29607	0.4688	26.1425	0.974396	10.34	0.255328	0.081192	0.0340047	0.159412	0.215643	0.223919	0.361514	0.640778	0.148679	0.266411	0.292111	1.0195	0.361246	0.139826	0.219198	1.97983	0.115066	9.54626	0.403257	0.681386	33.454	2.01361	0.0929898	0.486247	0.0975527	0.0669007	0.178121	0.0315	0.196361	0.0821627	0.0696365	0.0514622	0.114568	1.00826	0.0507386	0.0483099	0.115244	0.0652357	0.0178167	0.0235749
2015	Backfat	602	0.0628834	0.126932	5.4266	0.366801	29.9719	0.678886	8.44258	0.183273	0.0592777	0.0209205	0.10673	0.17286	0.157112	0.277213	0.47333	0.0860189	0.185654	0.249371	1.21063	0.915428	0.230521	0.355183	1.135	0.176844	6.1207	0.231308	0.844634	38.0535	2.1823	0.194554	0.383549	0.174408	0.1109	0.300629	0.051313	0.277181	0.11717	0.10371	0.0627796	0.0928735	1.64048	0.0815621	0.0529751	0.188898	0.0760629	0.0174873	0.0207345
2015	Backfat	603	0.0703991	0.106543	3.9795	0.413994	24.3269	0.820903	11.9153	0.210989	0.10123	0.0331695	0.158172	0.24158	0.234882	0.423684	0.77755	0.156534	0.266652	0.306616	1.22807	1.01871	0.326298	0.553814	1.5976	0.1475	4.52569	0.281661	0.668716	35.2683	1.28101	0.206026	0.347029	0.245515	0.118204	0.23099	0.0657159	0.308517	0.129761	0.105513	0.0728229	0.0662408	1.23379	0.0346525	0.046239	0.15532	0.0818334	0.0162649	0.0203064
2015	Backfat	604	0.0687102	0.114615	5.18227	0.478516	25.6348	0.923571	13.9616	0.258369	0.115996	0.0461198	0.185102	0.231526	0.264325	0.427436	0.621983	0.151975	0.373242	0.372105	1.40119	0.634661	0.272148	0.478992	1.48154	0.173567	5.42361	0.235957	0.595531	33.0115	1.31155	0.23367	0.260524	0.173532	0.08166	0.175329	0.0391133	0.23036	0.102664	0.0896651	0.100518	0.0563415	1.37716	0.0374311	0.0291419	0.154865	0.0947879	0.0186326	0.0266342
2015	Backfat	605	0.0581021	0.0857438	4.6405	0.412123	29.121	0.825616	12.9258	0.31234	0.103791	0.0341828	0.146833	0.234651	0.178723	0.409475	0.677539	0.113581	0.414856	0.420473	1.94615	0.863194	0.264785	0.525101	1.21057	0.172611	5.00868	0.232163	0.622009	32.8262	1.44198	0.194628	0.289674	0.223412	0.120942	0.257166	0.0561091	0.239328	0.105526	0.0768273	0.0510202	0.0598723	1.07142	0.0415817	0.0383372	0.106422	0.0714236	0.0126376	0.0160947
2015	Backfat	606	0.0639182	0.119748	5.31786	0.477049	27.72	0.903797	14.8283	0.22319	0.127034	0.0534052	0.163461	0.270167	0.265876	0.396875	0.7031	0.15871	0.306048	0.314622	1.36025	1.08045	0.278593	0.569915	1.64811	0.199317	4.03633	0.272369	0.565108	32.2246	1.23499	0.221048	0.294731	0.239827	0.101752	0.21142	0.0566715	0.223677	0.103129	0.0863633	0.0573963	0.0672437	1.22727	0.0641581	0.0429644	0.157062	0.07563	0.0140923	0.0175847
2015	Backfat	607	0.101359	0.169422	5.33287	0.543419	28.6368	1.04346	14.2518	0.247549	0.129319	0.0635259	0.206758	0.330003	0.306902	0.433388	0.775094	0.153203	0.309962	0.317544	1.23882	0.328656	0.172127	0.280646	1.06303	0.157035	6.33997	0.201052	0.674147	41.1951	1.96669	0.126549	0.383883	0.125214	0.0835605	0.270096	0.0309079	0.213514	0.0956253	0.0764852	0.0569913	0.0873542	1.03396	0.0179218	0.0405904	0.12091	0.0829053	0.0216759	0.03085
2015	Backfat	608	0.0545944	0.071554	3.55032	0.256178	24.4895	0.62592	11.8018	0.20791	0.0771237	0.0125578	0.0904847	0.125086	0.134042	0.330632	0.570261	0.100753	0.2778	0.331657	1.57361	0.414792	0.216274	0.31709	1.7347	0.164818	7.61986	0.371119	0.695338	38.004	2.38422	0.172624	0.573196	0.142509	0.102223	0.344824	0.0388725	0.304588	0.13273	0.101882	0.0660438	0.0909967	1.06945	0.0582299	0.0327825	0.126484	0.116453	0.0275896	0.0406841
2015	Backfat	609	0.0518798	0.0871503	4.51728	0.311531	24.8042	0.635505	9.6525	0.254848	0.0855666	0.0258265	0.130966	0.149888	0.163428	0.372034	0.544425	0.107766	0.35195	0.393782	1.86186	0.953565	0.24299	0.436545	1.12245	0.207231	5.3997	0.20636	0.763731	34.4363	1.48068	0.191303	0.285821	0.194672	0.0913896	0.188511	0.0602746	0.236727	0.0985192	0.0999075	0.0732047	0.0630185	1.37568	0.0690245	0.0369954	0.142166	0.0704108	0.0212777	0.0259408
2015	Backfat	610	0.0728099	0.118261	4.72822	0.492655	26.427	0.966635	14.1378	0.243804	0.104149	0.0469862	0.185486	0.295399	0.279776	0.450838	0.814412	0.159799	0.303808	0.322815	1.22187	0.81691	0.198172	0.317774	1.85898	0.14863	6.01208	0.388225	0.705609	38.4327	1.95665	0.171482	0.588157	0.158203	0.122152	0.332495	0.0603589	0.25599	0.112693	0.0837334	0.0546861	0.110259	1.07879	0.0471488	0.033637	0.155492	0.0675839	0.0167456	0.0196574
2015	Backfat	611	0.0647823	0.115404	4.597	0.371145	25.0291	0.750912	11.3562	0.187783	0.102337	0.0314661	0.146359	0.193854	0.202593	0.357917	0.621552	0.136361	0.242084	0.284972	0.868058	0.81002	0.201542	0.285574	1.91454	0.158559	6.16812	0.404063	0.716898	38.4914	2.00635	0.169174	0.594428	0.164568	0.112667	0.333555	0.0544129	0.250143	0.119901	0.0887913	0.0465505	0.115069	1.0959	0.0590006	0.033922	0.131763	0.070226	0.0147025	0.017391
2015	Backfat	612	0.0699873	0.111079	4.55475	0.389829	25.0222	0.786612	10.9839	0.206798	0.0882206	0.0326229	0.14972	0.196383	0.210255	0.36125	0.641619	0.138503	0.232484	0.28702	0.863653
[truncated: 5 more columns]
